# Supplementary material for: Fear of COVID-19 infection and related factors in Japan: A comparison of college students, pregnant women, hospital nurses and the general public
Source: PLoS One. 2022 Jul 13;17(7):e0271176. doi: 10.1371/journal.pone.0271176 (PMC9278735; doi:10.1371/journal.pone.0271176)
Supplement: S1 Dataset — (XLSX) [file pone.0271176.s001.xlsx]

## Sheet: General Public
pregnant	job description	live with familily	m_smoke	Diseases being treated	respiratory disease	mental disorder	working status	family preg	number of family members living togther	family age 1	family age 2	family age 3	family age 4	information 1	information 2	information 3	infect_near	infect_acqu	cov1	cov2	cov3	cov4	cov5	cov6	cov7	cope1	cope2	cope3	cope4	cope5	cope6	cope7	cope8	cope9	cope10	cope11	cope12	cope13	cope14	cope15	cope16	cope17	cope18	cope19	moti1	moti2	moti3	moti4	moti5
0	Housewife/Househusband	0	0	0	0	0	0	0	0	0	0	0	0	TV (n)	news paper	TV (w)	0	0	4	4	1	4	2	1	1	6	6	5	6	5	1	3	4	3	6	1	1	1	3	4	6	3	2	4	3	3	4	5	4
0	Office Work	0	0	0	0	0	1	0	0	0	0	0	0	Net(n)	TV (n)	Twitter	1 and 2	0	4	3	2	4	3	2	2	5	6	5	6	4	1	3	3	3	4	1	1	1	4	5	5	3	3	4	4	3	5	4	3
0	0	0	1	0	0	0	0	0	0	0	0	0	0	TV (n)	TV (w)	Net(n)	0	0	4	2	1	4	4	1	1	3	5	3	4	3	2	5	5	1	4	1	6	2	4	6	6	1	1	5	2	4	5	5	2
0	Housewife/Househusband	1	0	0	0	0	0	0	3	35	34	0	0	Net(n)	TV (n)	news paper	1 and 2	0	3	3	3	3	3	3	3	3	4	3	5	4	3	3	3	5	5	1	3	3	3	3	3	3	3	3	3	3	3	3	3
0	0	1	0	0	0	0	0	0	2	59	17	0	0	Net(n)	TV (n)	news paper	2	0	2	2	2	3	2	2	2	3	3	3	4	4	2	3	3	2	2	1	2	2	3	4	4	1	1	3	3	2	4	2	3
0	Office Work	1	0	0	0	0	1	0	0	0	0	0	0	Net(n)	news paper	TV (n)	1 and 2	0	3	3	1	3	4	1	1	5	5	5	6	6	1	1	1	4	5	1	1	4	5	5	3	3	5	4	4	3	5	3	1
0	transport	1	1	0	0	0	1	0	3	64	31	63	0	TV (n)	TV (n)	Net(n)	1	0	4	2	2	4	2	2	2	5	5	4	5	6	1	3	3	5	5	1	1	1	5	5	5	3	1	3	4	2	5	4	4
0	Office Work	1	1	1	0	0	3	0	3	67	29	25	0	TV (n)	news paper	Net(n)	2	0	4	3	2	4	3	2	2	4	5	5	5	5	5	4	4	4	4	1	2	2	3	3	5	1	1	5	4	2	4	3	3
0	Office Work	1	1	0	0	0	2	0	1	58	0	0	0	Net(n)	Facebook	TV (n)	2	0	4	4	2	5	4	2	2	6	6	6	6	6	6	6	6	5	6	1	1	4	6	4	6	6	1	6	4	3	5	6	6
0	Office Work	1	1	0	0	depression	1	0	1	56	0	0	0	TV (n)	Net(n)	TV (w)	0	0	2	2	1	2	3	2	1	4	5	5	5	6	1	4	4	2	4	1	1	1	5	4	5	1	1	5	5	2	5	4	3
0	Office Work	1	1	0	0	0	1	0	2	64	18	0	0	TV (w)	TV (n)	news paper	0	0	4	4	1	4	4	1	1	5	5	4	5	5	2	3	4	5	4	1	3	3	3	4	5	3	2	4	4	3	4	4	4
0	Office Work	0	0	0	0	0	1	0	0	0	0	0	0	TV (n)	Net(n)	TV (w)	1 and 2	0	4	3	2	3	3	2	2	3	5	4	5	6	1	3	3	5	5	1	3	3	5	5	5	2	1	4	4	4	3	4	4
0	0	1	0	0	0	0	0	0	3	43	20	17	0	Net(n)	another	another	0	0	4	3	2	4	3	2	2	5	5	5	6	6	1	1	1	1	3	1	1	2	4	4	3	3	1	3	2	2	5	1	1
0	0	1	1	1	0	0	0	0	1	69	0	0	0	Official HP	TV (n)	news paper	1 and 2	0	2	3	1	3	3	1	1	4	5	3	5	5	1	1	1	5	5	1	1	1	3	5	6	3	1	4	5	2	6	3	1
0	Office Work	0	1	0	0	0	1	0	1	0	0	0	0	TV (n)	Net(n)	Official HP	0	0	3	2	2	3	3	2	2	3	3	3	5	4	3	3	3	3	4	1	1	2	3	4	4	4	3	4	3	4	4	4	3
0	0	1	1	1	insomnia	anxiety disorder and depression	0	0	2	57	0	0	0	TV (n)	news paper	Net(n)	1 and 2	0	4	4	2	4	3	2	2	5	5	5	5	5	1	2	2	4	5	2	3	5	4	5	5	2	2	5	5	2	5	5	2
0	Outside work	1	0	0	0	0	3	0	3	58	20	0	0	TV (n)		Net(n)	0	0	5	5	4	4	4	3	1	3	3	4	3	4	1	3	3	3	3	4	4	4	4	4	4	4	4	4	3	3	4	4	4
0	0	1	0	0	0	0	0	0	1	62	0	0	0	news paper	TV (n)	Net(n)	1 and 2	0	2	4	2	4	4	2	2	5	5	5	5	5	1	4	4	3	4	1	4	4	3	6	1	1	1	4	3	3	4	4	2
0	Office Work	0	0	0	0	0	1	0	0	0	0			TV (n)	TV (w)	Net(n)	1 and 2	0	4	1	1	4	1	1	1	4	5	4	6	6	2	5	5	4	5	1	4	4	5	5	6	4	1	5	5	2	4	5	5
0	0	1	1	0	0	0	0	0	3	37	34	0	0	Net(n)	TV (n)	news paper	0	0	4	3	3	4	3	3	3	3	3	3	4	4	1	2	2	4	3	1	2	4	3	3	3	2	2	2	2	2	4	2	2
0	Office Work	1	1	0	0	0	1	0	3	62	29	26	0	Net(n)	TV (n)	another	1 and 2	0	4	2	2	4	4	2	2	5	5	5	6	4	5	5	5	4	4	2	2	4	3	3	5	1	2	5	3	4	5	4	4
0	0	1	1	0	0	0	0	0	1	93	0	0	0	TV (n)	news paper	Net(n)	2	0	3	4	3	3	3	2	2	4	4	4	5	5	4	3	3	5	4	1	3	3	4	4	5	4	3	4	4	3	4	3	3
0	0	0	1	0	0	0	0	0	0	0	0	0	0	Net(n)	TV (n)	Official HP	1 and 2	0	4	4	2	4	4	2	2	6	6	6	6	6	1	4	4	5	5	2	3	6	5	6	6	6	1	6	4	3	6	4	1
0	0	0	0	1	0	0	0	0	0	0	0	0	0	news paper	TV (n)	news paper	2	0	5	3	3	5	4	3	3	5	5	5	6	6	1	1	1	6	5	6	1	4	5	5	5	4	1	5	5	2	6	3	4
0	0	1	1	1	0	0	0	0	1	69	0	0い	0	Net(n)	TV (w)	TV (n)	1 and 2	0	5	5	3	5	4	4	4	4	5	5	6	6	2	3	3	4	5	2	3	5	5	5	5	2	3	5	5	2	5	2	2
0	Office Work	1	1	0	0	another	2	0	3	62	28	0	0	TV (w)	news paper	news paper	1 and 2	0	4	3	3	4	3	2	2	5	5	5	6	6	6	6	6	5	6	1	4	3	5	3	6	2	1	5	4	2	5	2	2
0	Office Work	0	1	0	0	0	1	0	0	0	0	0	0	Net(n)	TV (w)	TV (n)	0	0	4	4	4	4	4	4	4	6	4	4	4	4	4	4	4	4	4	4	4	4	6	4	4	4	4	4	4	4	4	4	4
0	eating and drinking	1	0	1	0	anxiety disorder	1	0	3	69	68	29	0	TV (n)	Official HP	Net(n)	0	0	5	4	2	5	3	1	2	6	6	6	5	6	1	3	4	3	5	1	1	3	5	5	5	4	3	3	4	4	3	4	4
0	Housewife/Househusband	1	0	1	1	0	0	0	2	60	33	0	0	TV (n)	Net(n)	TV (w)	0	0	4	3	3	4	4	3	3	5	5	5	5	5	3	4	4	3	4	3	3	3	4	4	5	3	3	4	4	3	4	3	3
0	Housewife/Househusband	1	0	1	0	0	0	0	2	61	31	0	0	TV (n)	news paper	TV (w)	1 and 2	0	4	3	2	5	3	2	3	5	6	5	6	6	1	4	4	4	5	1	4	5	4	5	6	4	2	4	4	4	5	3	3
0	0	0	0	0	0	0	0	0	1	0	0	0	0	Net(n)	Official HP	Twitter	1 and 2	0	2	2	1	3	4	2	2	5	5	6	6	6	2	2	4	4	5	1	4	4	6	6	6	4	5	5	5	2	5	1	1
0	Office Work	1	0	0	0	0	1	0	2	62	28	0	0	another	news paper	TV (n)	2	0	3	3	1	3	1	1	1	4	4	4	4	5	1	1	1	2	3	1	2	4	4	4	4	1	2	3	3	2	5	2	2
0	Education	0	0	0	0	0	1	0	0	0	0	0	0	TV (n)	TV (w)	Official HP	0	0	5	5	3	5	3	2	2	6	6	6	6	6	1	2	2	3	4	1	1	2	4	4	5	1	1	4	2	3	5	4	2
0	Office Work	1	1	1	0	another	2	0	1	59	0	0	0	Official HP	TV (n)	Net(n)	1 and 2	0	5	3	1	5	3	1	1	4	4	4	6	4	4	5	5	4	6	1	3	6	5	6	5	4	1	4	2	2	6	2	1
0	0	1	0	1	0	0	0	0	2	47	46	0	0	TV (n)	Net(n)	TV (w)	0	0	4	4	2	4	3	2	2	4	4	4	4	4	1	4	4	4	4	1	1	4	4	5	2	1	1	4	4	4	4	4	2
0	0	1	0	0	0	0	0	0	3	0	49	0	0	TV (n)	TV (w)	news paper	0	0	4	3	3	4	3	2	2	4	5	5	5	5	1	4	4	4	5	1	3	4	4	4	6	1	2	2	4	3	4	4	2
0	retail trade	1	1	0	0	0	1	0	1	61	0	0	0	TV (n)	news paper	TV (w)	1	0	4	3	1	5	3	2	1	6	6	5	6	6	1	1	1	1	4	1	4	5	4	5	6	5	1	5	1	1	5	4	2
0	another:	1	1	0	0	0	1	0	1	85	0	0	0	TV (n)	TV (w)	news paper	1	0	4	3	2	4	2	3	2	5	5	4	5	5	1	2	2	2	3	1	1	1	5	5	6	2	1	3	2	5	4	2	2
0	Housewife/Househusband	1	1	0	0	0	0	0	2	71	26	0	0	TV (n)	Net(n)	news paper	1 and 2	0	4	2	2	5	2	1	1	5	6	6	6	6	1	2	2	4	5	1	2	2	5	5	6	1	1	6	4	1	6	1	1
0	Office Work	1	0	1	high blood pressure	0	2	0	2	59	27	0	0	news paper	TV (n)	Net(n)	2	0	2	3	2	2	3	2	2	5	5	4	5	5	2	4	4	4	4	1	2	4	3	3	6	2	1	3	3	3	4	4	4
0	0	0	1	1	0	depression	0	0	1	0	0	0	0	TV (n)	TV (w)	Net(n)	2	0	5	2	2	5	2	2	1	6	6	5	3	3	1	1	1	2	6	1	1	1	5	6	6	1	1	5	1	1	6	5	2
0	Outside work	1	0	1	0	0	1	0	2	67	0	0	0	TV (n)	TV (w)	Net(n)	1 and 2	0	4	4	3	4	4	2	2	5	5	5	5	5	3	5	5	5	5	2	4	5	5	5	6	5	5	5	5	2	5	4	4
0	Education	1	0	0	0	0	1	0	2	63	60	0	0	TV (n)	TV (w)	Net(n)	1 and 2	0	4	4	2	3	3	2	2	6	6	5	6	6	1	2	4	3	5	1	1	4	3	3	6	2	2	4	3	3	4	3	1
0	0	1	0	0	0	0	0	0	2	70	40	0	0	TV (n)	news paper	Net(n)	0	0	3	2	2	4	3	2	2	5	5	6	6	6	1	4	5	3	5	1	3	5	5	5	6	6	1	5	5	4	5	4	4
0	retail trade	1	0	1	0	0	1	0	1	30	0	0	0	Net(n)	TV (n)	Official HP	1 and 2	0	4	2	1	4	5	2	1	4	5	5	6	5	1	4	3	4	4	1	4	3	4	3	6	2	2	5	4	2	5	4	3
0	Office Work	1	0	0	0	0	1	0	1	53	0	0	0	TV (n)	Net(n)	news paper	1 and 2	0	5	4	2	4	4	3	2	5	6	4	6	5	5	5	5	4	4	1	1	2	4	4	5	2	2	5	4	3	4	4	3
0	0	1	0	0	0	0	0	0	1	68	0	0	0	TV (n)	news paper	Official HP	1 and 2	0	2	1	1	1	1	1	1	5	5	4	6	6	1	6	6	1	4	1	6	3	3	5	6	3	1	4	2	2	4	4	2
0	retail trade	1	1	0	0	0	1	0	2	60	0	0	0	TV (n)	Official HP	Net(n)	1 and 2	0	5	2	1	3	1	1	2	6	6	4	6	6	1	2	2	2	4	1	4	5	5	6	6	3	1	3	5	2	5	4	2
0	Housewife/Househusband	1	0	0	0	0	0	0	1	62	0	0	0	news paper	TV (n)	Net(n)	0	0	4	1	1	4	1	1	1	5	5	5	5	6	1	1	1	3	5	1	1	1	5	5	3	3	1	4	4	1	6	2	1
0	0	1	1	1	0	0	0	0	1	64	0	0	0	news paper	TV (n)	news paper	0	0	4	1	1	4	1	1	1	5	6	5	5	6	1	1	1	2	5	1	2	4	5	4	2	1	1	5	4	1	6	1	1
0	0	1	1	0	0	0	0	0	1	63	0	0	0	TV (n)	news paper	Official HP	1 and 2	0	4	4	2	4	4	2	2	6	6	5	5	5	1	4	4	4	4	2	4	3	2	4	6	3	2	4	5	3	5	4	2
0	another:	1	1	0	0	0	1	0	1	60	0	0	0	TV (n)	TV (w)	Net(n)	0	0	5	3	3	4	3	2	2	4	5	3	6	6	1	2	2	2	4	2	2	3	5	5	5	3	2	4	2	2	4	4	2
0	Housewife/Househusband	1	0	1	0	0	0	0	2	80	50	0	0	TV (n)	Net(n)	another	1 and 2 and 0	0	1	4	2	4	3	3	2	5	6	6	6	5	1	5	5	4	4	1	4	4	5	5	6	4	2	4	4	3	3	5	4
0	Education	1	0	0	0	another	2	0	2	60	0	0	0	TV (n)	Official HP	news paper	0	0	4	3	2	4	3	2	2	5	5	5	5	5	4	2	2	4	5	2	2	2	5	2	5	2	2	5	5	2	5	2	2
0	Office Work	1	0	0	0	0	1	0	3	62	27	0	0	TV (n)	Net(n)	TV (w)	0	0	4	2	2	4	3	2	2	4	4	5	6	6	5	4	4	4	4	2	2	2	5	4	5	4	2	5	4	2	4	5	4
0	0	1	1	1	1	0	0	0	2	64	35	0	0	TV (n)	Net(n)	anotherのSNS	1 and 0	0	3	2	2	3	2	2	2	4	4	4	5	5	1	3	1	3	3	1	1	3	3	3	5	1	2	5	3	3	4	3	3
0	0	1	0	0	0	0	0	0	1	71	0	0	0	news paper	TV (n)	TV (w)	1 and 2	0	4	1	1	4	1	1	1	4	4	3	5	6	1	1	1	2	5	1	2	1	3	5	2	1	1	5	5	2	5	4	2
0	Outside work	1	1	1	0	another	3	0	1	56	0	0	0	news paper	TV (n)	Net(n)	1 and 2	0	4	3	2	4	4	3	2	5	5	4	6	4	2	1	2	4	5	2	2	5	4	5	6	2	3	4	5	2	5	4	2
0	0	1	0	0	0	0	0	0	3	34	34	0	0	TV (n)	news paper	TV (w)	0	0	2	3	1	2	1	1	1	3	3	4	1	3	1	4	1	1	1	1	1	1	1	1	4	1	1	6	3	3	5	3	2
0	0	1	1	1	0	0	0	0	1	63	0	0	0	news paper	another	another	2	0	2	1	1	2	2	3	1	2	4	4	5	5	1	4	4	1	4	1	1	1	5	5	3	4	3	4	5	2	5	4	4
0	health care provider	1	1	0	0	0	3	0	3	59	30	0	0	TV (n)	Official HP	news paper	0	0	2	2	2	2	2	2	2	2	2	2	2	2	1	1	1	1	1	2	2	2	2	2	2	2	4	6	2	4	4	1	1
0	0	1	1	0	0	0	0	0	1	66	0	0	0	Net(n)	TV (n)	TV (w)	1 and 2	0	4	4	2	4	4	2	2	6	6	6	6	6	1	3	3	5	5	1	4	3	4	5	6	5	2	5	6	2	6	2	1
0	0	1	1	1	0	0	0	0	3	66	89	0	0	TV (n)	news paper	TV (w)	1 and 2 and 3	0	4	4	2	4	4	2	2	3	3	3	5	5	1	4	3	2	4	1	1	1	5	5	6	1	3	5	2	2	2	5	3
0	Office Work	1	0	0	0	0	1	0	1	60	0	0	0	TV (n)	Net(n)	TV (w)	2	0	4	2	2	5	4	2	3	4	5	5	5	5	1	2	2	2	4	1	5	5	2	5	5	4	2	5	4	3	5	3	2
0	0	1	0	0	0	0	0	0	1	71	0	0	0	Official HP	news paper	TV (n)	0	0	4	3	3	4	4	2	2	4	4	5	5	5	2	3	3	4	4	2	2	2	4	4	4	4	3	4	4	3	4	4	3
0	0	1	1	1	0	0	0	0	2	67	40	0	0	TV (n)	TV (w)	news paper	0	0	5	2	2	5	4	2	2	4	4	6	6	6	1	3	3	3	6	1	1	2	3	5	5	3	1	5	3	3	5	4	3
0	0	0	1	0	0	0	0	0	0	0	0	0	0	TV (w)	TV (n)	Net(n)	0	0	3	3	2	4	3	2	2	4	4	4	3	5	3	3	3	3	4	1	2	3	3	4	5	2	2	5	4	4	4	4	4
0	Office Work	1	1	1	0	0	1	0	3	70	35	0	0	TV (w)	TV (n)	news paper	1 and 2	0	4	3	3	4	3	3	3	5	5	6	6	6	5	5	5	5	5	2	3	4	5	5	5	4	3	5	5	2	5	4	4
0	0	0	0	1	0	0	0	0	0	0	0	0	0	another	TV (n)	TV (w)	1 and 2 and 3	0	3	1	1	3	1	1	1	5	5	5	5	5	1	4	4	5	1	1	4	1	1	5	1	1	1	5	1	1	4	1	1
0	Office Work	1	1	0	0	0	1	0	1	91	0	0	0	TV (n)	news paper	Net(n)	0	0	3	2	2	2	2	2	2	5	5	4	3	5	6	3	3	2	2	1	1	1	1	4	6	1	1	3	4	2	5	3	2
0	Office Work	1	1	1	0	0	3	0	2	44	0	0	0	Net(n)	news paper	TV (n)	2	0	3	3	3	3	2	2	2	5	5	5	5	5	5	5	5	5	5	1	1	1	5	5	5	3	3	3	2	4	2	5	5
0	Housewife/Househusband	0	0	0	0	0	0	0	0	0	0	0	0	Net(n)	TV (w)	TV (n)	0	0	2	2	2	4	2	2	2	3	4	3	3	4	1	1	1	1	1	1	1	2	3	5	3	1	2	2	4	2	4	2	2
0	0	1	1	1	0	depression	0	0	2	67	0	0	0	news paper	Net(n)	TV (n)	2	0	3	4	3	3	3	2	3	4	5	4	5	5	1	5	5	4	4	1	1	4	4	4	4	2	2	4	4	4	4	5	2
0	0	1	1	1	1	0	0	0	3	99	68	0	0	TV (n)	news paper	TV (w)	1 and 2	0	4	1	1	4	2	1	1	2	2	3	4	5	1	3	3	4	4	1	1	1	2	5	3	1	1	4	3	2	4	2	2
0	0	1	0	1	0	0	0	0	1	73	0	0	0	news paper	TV (n)	Official HP	1 and 2	0	4	3	2	3	4	1	1	6	6	6	6	6	1	1	2	5	6	1	4	2	6	4	6	4	1	6	3	2	4	4	1
0	another:	0	0	0	0	0	1	0	0	0	0	0	0	TV (n)	Net(n)	TV (w)	0	0	4	4	4	4	5	4	5	5	5	5	5	5	1	1	1	5	5	1	5	5	5	5	5	2	2	5	5	3	5	3	3
0	retail trade	0	1	1	0	0	1	0	0	0	0	0	0	TV (n)	Net(n)	another	1	0	4	3	2	3	3	2	2	5	5	3	5	5	2	3	3	3	4	1	2	2	3	2	4	2	2	2	3	3	5	2	2
0	Office Work	1	0	0	0	0	2	0	1	59	0	0	0	Net(n)	TV (n)	TV (w)	1 and 2	0	4	4	3	4	4	2	2	6	6	6	6	6	5	2	2	4	6	2	2	3	5	5	5	2	2	5	6	2	6	6	5
0	Office Work	0	1	0	0	0	3	0	0	0	0	0	0	TV (n)	Net(n)	TV (w)	0	0	4	4	2	4	4	2	2	5	5	6	6	5	5	3	3	3	4	1	2	3	4	4	6	4	2	4	4	2	5	5	1
0	eating and drinking	1	0	0	0	0	3	0	1	70	0	0	0	TV (n)	news paper	Net(n)	0	0	4	3	2	5	4	2	2	2	5	4	5	5	1	1	1	4	4	1	5	3	1	4	5	1	4	3	2	4	5	2	3
0	0	1	1	1	0	0	0	0	2	59	0	0	0	TV (w)	TV (n)	news paper	1 and 2	0	4	4	2	4	2	2	2	5	5	5	6	6	2	4	5	4	4	1	4	4	5	6	5	5	1	4	4	3	6	2	1
0	0	1	1	1	0	0	0	0	2	70	0	0	0	Net(n)	Net(n)	Net(n)	1 and 2	0	4	3	3	2	3	3	2	5	6	6	4	5	5	5	5	5	6	1	6	4	4	4	6	4	4	2	4	4	4	4	4
0	Office Work	1	1	1	0	0	2	0	1	53	0	0	0	TV (n)	Net(n)	news paper	1 and 2	0	3	3	2	3	3	1	2	5	5	5	4	5	5	3	2	5	5	1	2	4	4	4	4	1	1	4	4	4	5	4	4
0	0	1	1	0	0	0	0	0	1	59	0	0	0	news paper	TV (n)	Net(n)	2	0	3	2	1	4	2	1	1	6	5	5	4	5	1	2	2	2	5	1	1	2	4	5	6	1	1	4	4	4	5	2	1
0	0	0	1	1	0	0	0	0	0	0	0	0	0	TV (w)	TV (n)	Net(n)	1	0	5	2	2	5	2	2	2	4	4	4	4	4	1	1	1	3	3	1	1	1	1	1	4	1	1	3	2	2	4	1	1
0	Office Work	1	0	0	0	0	1	0	5	0	0	0	0	Net(n)	Net(n)	Net(n)	0	0	3	3	3	3	3	3	3	3	3	3	3	3	5	4	4	4	4	1	6	4	4	4	6	1	4	5	4	4	4	3	3
0	Office Work	1	1	0	0	0	3	0	2	69	37	0	0	TV (n)	news paper	TV (w)	0	0	4	3	2	4	2	1	2	5	5	4	6	6	1	3	3	1	2	1	2	1	4	5	6	2	1	3	5	2	5	4	2
0	0	1	1	1	0	0	0	0	2	62	27	0	0	TV (w)	TV (n)	Net(n)	0	0	5	2	2	5	2	1	2	3	3	2	6	5	6	1	3	5	5	1	4	2	2	6	6	1	1	4	2	2	5	2	1
0	retail trade	1	1	1	0	0	1	0	1	57	0	0	0	TV (n)	Net(n)	TV (w)	0	0	5	3	1	4	1	1	1	5	5	6	6	6	1	1	1	6	4	1	1	1	2	2	6	1	1	4	4	1	5	3	3
0	another:	1	1	1	Diabetes、心筋梗塞、乾癬	0	1	0	3人	58	32	0	0	TV (n)	Net(n)	news paper	1	0	4	3	2	4	2	2	2	6	6	3	5	5	1	2	2	3	5	1	4	3	6	4	6	4	2	3	4	4	4	5	4
0	health care provider	1	0	1	0	0	1	0	3	63	34	24	0	news paper	Official HP	Net(n)	1	0	2	2	3	2	2	3	4	6	6	5	5	6	1	4	4	5	5	2	4	4	5	2	5	2	4	6	5	2	5	5	5
0	0	1	1	1	0	0	0	0	2	64	35		0	TV (n)	Net(n)	anotherのSNS	0	0	3	3	2	2	2	2	2	4	4	4	5	5	1	3	3	3	3	1	3	3	3	3	4	1	2	4	3	3	4	3	3
0	Housewife/Househusband	1	0	0	0	0	0	0	1	76	0	0	0	news paper	Net(n)	Official HP	0	0	3	2	2	4	2	2	2	5	5	4	5	5	1	2	2	2	5	1	2	4	5	5	5	1	2	4	5	5	5	4	4
0	0	1	0	0	0	0	0	0	2	85	59	0	0	Twitter	news paper	anotherのSNS	2	0	4	4	2	4	3	2	3	2	5	5	2	5	2	4	2	2	2	2	2	3	2	5	5	5	2	4	4	2	5	2	2
0	Office Work	1	0	1	0	0	2	0	3	62	32	0	0	TV (n)	news paper	TV (w)	0	0	2	2	2	4	2	2	2	4	4	4	5	5	5	3	3	4	5	2	3	5	4	5	5	2	2	2	3	3	4	4	4
0	Housewife/Househusband	1	0	0	0	0	0	0	2	64	88	0	0	TV (n)	news paper	TV (w)	2	1	2	2	1	2	2	1	1	5	4	3	4	6	1	2	2	3	4	1	1	2	2	3	5	1	1	3	2	3	4	5	3
0	transport	1	1	1	0	0	1	0	2	65	0	0	0	TV (n)	Official HP	Net(n)	0	0	2	1	1	1	3	1	1	5	5	3	6	6	3	4	4	1	3	1	1	1	5	5	4	2	1	2	5	2	5	3	2
0	0	1	1	1	asthma	0	0	0	3	60	27	21	0	TV (n)	TV (w)	Net(n)	1 and 2	0	4	2	1	3	3	2	2	2	3	3	4	5	1	1	1	4	3	1	2	1	2	5	4	1	1	5	5	2	5	3	2
0	0	1	0	0	0	0	0	0	1	91	0	0	0	Net(n)	news paper	TV (n)	0	0	4	2	2	4	4	2	2	5	5	5	5	5	3	5	3	3	5	2	2	5	5	5	4	5	2	5	5	2	5	5	2
0	another:	1	1	1	0	depression	1	0	1	60	0	0	0	Net(n)	TV (n)	anotherのSNS	1 and 3	0	4	3	2	4	3	2	2	5	5	4	5	5	1	1	1	4	4	1	3	4	5	5	5	4	1	5	4	4	4	4	3
0	another:	1	1	1	0	0	1	0	1	71	0	0	0	TV (n)	TV (w)	Net(n)	0	0	4	4	4	4	2	2	4	4	4	3	3	4	4	4	3	3	3	4	4	6	4	4	4	4	4	4	4	3	3	4	4
0	Helpers and nursing	1	1	1	1	another	1	0	2	0	0	0	0	news paper	TV (n)	Net(n)	0	0	5	3	1	5	1	1	1	5	5	5	5	5	1	1	1	5	5	1	1	5	5	5	5	1	1	5	5	1	5	5	1
0	0	1	1	1	0	0	0	0	1	75	0	0	0	news paper	Net(n)	Net(n)	0	0	3	2	2	4	2	2	2	4	5	4	6	5	1	2	2	2	5	1	2	2	4	5	5	1	2	3	4	2	5	4	4
0	0	0	0	0	0	0	0	0	0	0	0	0	0	another	another	another	0	0	4	4	4	4	4	4	4	6	6	6	6	6	6	6	6	6	6	6	6	6	6	6	6	6	6	6	6	6	6	6	6
0	0	1	0	0	0	0	0	0	5	0	0	0	0	TV (n)	TV (w)	Net(n)	0	0	4	4	4	4	4	1	1	6	6	6	6	6	1	1	1	1	1	1	1	1	1	1	1	1	1	1	6	1	6	6	6
0	0	1	0	0	0	depression	0	0	1	72	0	0	0	TV (n)	news paper	TV (w)	2	0	3	3	2	4	3	2	2	6	6	6	6	6	1	5	5	6	6	1	1	5	3	5	6	5	1	5	5	2	4	5	5
0	Outside work	1	1	1	0	0	1	0	1	66	0	0	0	news paper	TV (n)	TV (w)	1 and 2	0	5	3	2	5	2	1	1	6	6	6	6	6	6	4	4	3	4	1	1	2	4	5	3	2	1	5	5	2	6	4	2
0	Outside work	1	0	0	0	0	3	0	2	29	25	0	0	Net(n)	TV (n)	TV (w)	1 and 2	0	2	2	3	2	2	3	3	6	6	6	6	6	4	3	3	4	4	1	3	3	4	4	4	4	3	4	4	3	3	4	3
0	0	1	1	0	0	0	0	0	1	59	0	0	0	TV (n)	Net(n)	TV (w)	2	0	3	2	1	3	1	1	1	4	4	4	5	5	1	1	1	1	3	1	1	2	3	4	5	2	1	3	3	4	4	2	2
0	another:	1	1	0	0	0	1	0	3	58	25	23	0	Net(n)	news paper	Official HP	1 and 2	0	5	4	3	5	5	3	3	6	6	6	5	6	1	4	4	1	4	1	1	3	3	3	6	1	2	4	3	3	4	2	3
0	0	0	1	1	asthma	0	0	0	0	0	0	0	0	TV (n)	TV (w)	Net(n)	0	0	2	2	1	3	2	1	1	2	4	4	4	2	1	2	2	4	3	1	2	1	1	5	1	1	1	2	2	2	5	1	1
0	0	1	0	0	0	0	0	0	1	63	0	0	0	TV (n)	news paper	TV (w)	0	0	3	2	1	3	2	1	1	3	4	4	5	5	1	1	1	3	4	1	3	3	3	3	4	2	2	3	4	3	5	3	3
0	0	1	1	1	0	0	0	0	1	62	0	0	0	news paper	TV (n)	TV (w)	2	0	3	3	2	4	4	2	2	6	5	5	5	4	1	4	4	3	3	1	2	2	4	5	5	1	2	5	2	2	5	2	2
0	0	1	1	0	0	0	0	0	2	30	26	0	0	TV (n)	Net(n)	Twitter	2	0	3	3	2	3	3	2	2	4	6	4	6	6	1	4	4	6	4	1	1	3	1	4	5	3	4	5	5	2	5	3	3
0	0	0	0	0	0	0	0	0	1	0	0	0	0	Official HP	TV (n)	Net(n)	1 and 2	0	2	2	2	2	1	2	2	4	5	4	4	4	1	1	1	1	3	1	1	1	1	6	4	5	2	4	4	3	5	4	3
0	Housewife/Househusband	1	0	0	0	0	0	0	1	61	0	0	0	TV (n)	Net(n)	anotherのSNS	1 and 2	0	4	4	2	4	4	2	2	6	6	6	6	6	6	3	4	4	4	1	4	3	6	6	6	2	4	4	2	5	5	2	2
0	Office Work	1	0	0	0	0	1	0	3	66	25	0	0	TV (n)	news paper	Net(n)	0	0	2	2	1	1	1	1	1	1	2	2	1	2	2	2	1	1	1	1	1	1	1	6	2	1	1	2	2	2	5	2	2
0	Office Work	1	0	1	0	0	3	0	1	63	0	0	0	Net(n)	TV (n)	news paper	1 and 2	0	5	2	1	5	2	1	1	1	1	4	6	5	1	1	1	3	6	1	1	1	4	4	6	1	1	6	6	1	3	2	1
0	Office Work	1	1	1	0	0	3	0	3	57	28	0	0	Net(n)	TV (n)	news paper	0	0	5	5	3	5	3	3	3	5	5	5	5	5	2	5	5	5	5	2	5	3	3	3	5	3	3	3	3	3	3	5	3
0	retail trade	0	0	0	0	0	3	0	0	0	0	0	0	TV (n)	TV (w)	Net(n)	1	0	3	2	2	4	3	2	2	4	4	3	4	4	1	2	2	2	4	1	3	3	3	4	3	3	3	4	4	3	4	4	3
0	Office Work	1	0	0	0	0	1	0	1	69	0	0	0	TV (n)	Official HP	Net(n)	2	0	5	5	3	5	5	3	3	6	6	6	6	6	1	5	5	6	6	2	2	3	4	6	6	4	1	5	5	3	4	4	3
0	another:	1	0	0	0	0	1	0	1	65	0	0	0	TV (n)	news paper	Net(n)	1	0	5	3	2	5	3	2	2	4	6	4	5	6	1	2	1	3	4	1	1	3	3	4	6	1	1	3	4	3	3	3	2
0	0	0	0	0	0	0	0	0	0	0	0	0	0	news paper	TV (n)	Official HP	1 and 2	0	4	2	1	4	3	1	1	6	6	5	5	5	1	2	2	4	5	1	1	4	4	5	5	3	2	4	5	2	6	4	2
0	0	1	0	0	0	0	0	0	1	83	0	0	0	news paper	TV (n)	Official HP	0	0	5	2	2	5	2	2	2	6	6	6	6	6	1	5	5	4	4	1	2	3	2	6	6	2	1	4	4	2	6	2	4
0	0	1	1	0	0	0	0	0	2	61	61	0	0	TV (w)	Net(n)	Net(n)	3	0	4	3	2	4	3	2	2	5	5	5	5	5	1	2	2	3	3	1	5	3	3	5	4	5	2	4	3	2	4	3	3
0	0	1	0	0	0	0	0	0	3	72	37	37	0	another	another	another	0	0	3	3	3	3	3	3	3	4	4	4	4	4	3	4	4	4	4	2	4	3	3	3	4	3	3	3	2	2	2	5	5
0	Office Work	1	0	0	0	0	1	0	1	56	0	0	0	TV (n)	Net(n)	news paper	0	0	4	3	3	4	3	3	3	4	4	4	5	4	2	3	3	5	4	2	3	4	4	5	4	4	2	4	4	3	4	3	3
0	0	1	1	1	0	0	0	0	2	60	33	0	0	TV (n)	news paper	Net(n)	1 and 2	0	4	2	2	2	2	2	2	5	5	5	6	5	1	4	4	2	5	1	3	3	4	4	5	3	2	4	4	2	5	2	2
0	Outside work	1	1	0	0	0	1	0	3	56	23	0	0	news paper	Net(n)	TV (n)	0	0	4	3	3	4	2	2	2	4	4	4	5	6	3	3	3	3	4	2	2	3	4	4	2	2	2	4	3	3	5	2	2
0	0	1	1	1	0	0	0	0	2	65	65	0	0	TV (n)	TV (w)	news paper	0	0	4	4	2	4	3	2	2	4	4	4	6	5	1	1	1	4	4	1	1	3	3	3	3	3	3	4	3	2	4	2	3
0	0	1	0	0	0	0	0	0	3	69	41	0	0	TV (n)	TV (w)	news paper	1 and 2 and 3	0	4	3	1	4	4	1	1	6	5	5	6	3	1	3	3	1	5	1	2	2	4	6	5	1	1	3	4	3	5	1	1
0	another:	0	1	1	0	0	1	0	0	0	0	0	0	TV (w)	TV (n)	Net(n)	0	0	4	4	3	4	3	2	2	6	6	6	6	6	6	4	4	3	3	1	3	6	1	6	6	1	1	6	4	1	6	4	1
0	Housewife/Househusband	1	0	0	0	0	0	0	1	73	0	0	0	news paper	Net(n)	TV (w)	1 and 2	0	4	3	1	3	2	1	1	5	5	4	6	5	1	1	1	3	4	1	1	1	5	5	6	4	1	4	5	2	5	4	2
0	0	1	0	0	0	0	0	0	1	60	0	0	0	TV (n)	TV (w)	Net(n)	2	0	5	5	3	5	5	4	3	6	6	5	6	6	1	5	4	6	6	1	4	4	5	6	6	4	2	4	5	2	5	5	6
0	Office Work	1	1	0	0	0	3	0	6	64	34	30	12	TV (n)	Net(n)	TV (w)	0	0	5	3	3	5	3	3	3	5	5	4	6	3	1	4	4	4	4	1	3	3	5	4	6	1	1	4	4	1	6	3	2
0	Housewife/Househusband	1	0	0	0	0	0	0	3	63	32	0	0	news paper	TV (n)	TV (w)	0	0	2	2	2	4	2	2	2	5	5	5	5	5	2	4	2	4	5	1	4	4	5	5	5	2	2	3	2	2	4	4	4
0	Housewife/Househusband	1	0	1	0	0	0	0	2	74	42	0	0	TV (n)	news paper	TV (w)	1	0	3	1	1	2	1	1	1	3	4	4	5	5	1	3	3	2	4	1	1	3	4	4	6	4	2	4	6	1	5	2	3
0	Office Work	1	1	0	0	0	3	0	1	86	0	0	0	TV (n)	Net(n)	TV (w)	0	0	4	4	1	2	2	2	1	5	6	5	6	6	4	4	4	4	5	1	4	4	4	4	5	4	3	3	3	2	4	4	2
0	another:	1	1	1	1	0	0	0	3	62	29	31	0	Net(n)	news paper	TV (n)	0	0	5	3	2	5	3	3	1	6	6	6	5	2	1	6	6	1	3	1	1	1	1	6	3	6	1	6	6	1	6	1	1
0	another:	1	1	0	0	0	3	0	3	81	58	29	0	Official HP	anotherのSNS	Net(n)	1 and 2	0	3	3	3	2	2	2	2	5	5	5	5	5	3	2	1	4	4	2	2	2	5	5	6	5	3	4	4	2	2	4	4
0	0	1	0	0	0	0	0	0	1	68	0	0	0	TV (n)	news paper	Net(n)	0	0	4	4	3	4	4	3	3	4	4	4	5	5	1	5	4	4	4	2	4	4	4	4	5	2	4	4	4	4	4	4	4
0	0	0	0	0	0	0	0	0	0	0	0	0	0	TV (n)	TV (w)	another	1	0	2	2	2	4	3	2	2	5	6	6	5	5	1	6	5	5	5	2	3	3	5	5	6	2	2	4	2	2	3	4	4
0	Housewife/Househusband	1	0	0	0	0	0	0	2	73	39	0	0	TV (n)	another	another	1 and 2	0	5	4	3	4	3	3	3	4	5	5	5	5	1	4	4	4	4	2	2	4	3	4	5	2	4	4	4	4	4	4	3
0	0	1	1	0	0	0	0	0	3	53	29	0	0	news paper	TV (n)	Net(n)	1	0	3	3	2	3	3	2	2	5	5	5	6	5	2	3	4	4	4	1	2	3	4	5	2	1	1	4	4	3	5	4	2
0	Office Work	1	1	1	0	0	1	0	3	61	26	21	0	news paper	TV (n)	Net(n)	0	0	4	3	3	3	3	3	3	4	5	6	6	5	2	4	4	6	6	1	1	2	4	5	6	3	2	4	4	3	5	5	4
0	Office Work	1	1	1	asthma	another	2	0	3	57	27	25	0	news paper	TV (n)	Net(n)	0	0	4	4	2	4	3	2	2	5	6	6	6	6	6	3	3	3	4	1	2	5	3	3	4	1	1	4	4	2	3	4	2
0	Housewife/Househusband	1	0	0	0	0	0	0	1	62	0	0	0	TV (n)	Net(n)	news paper	2	0	2	1	1	2	1	1	1	5	5	4	6	6	1	3	1	3	3	1	1	1	6	5	5	1	1	5	5	5	5	5	1
0	Office Work	1	1	0	0	0	2	0	2		34	0	0	TV (n)	Net(n)	Official HP	1 and 2 and 3	0	2	3	3	4	3	3	3	5	5	5	5	3	1	3	3	6	6	1	1	3	3	4	6	3	3	4	3	3	5	2	2
0	0	0	0	0	0	0	0	0	0	0	0	0	0	TV (n)	TV (w)	Net(n)	1	0	1	1	1	1	1	1	1	3	3	3	1	2	1	1	1	1	1	1	1	1	1	6	1	1	1	1	1	1	1	1	1
0	Office Work	1	1	0	0	0	2	0	1	0	0	0	0	another	Official HP	Net(n)	1	0	1	1	1	1	1	1	3	1	3	3	5	4	1	3	1	1	4	1	1	1	5	4	1	1	1	5	2	4	6	2	2
0	Office Work	0	0	0	0	0	1	0	0	0	0	0	0	Official HP	TV (n)	Net(n)	1 and 2	0	4	1	1	4	1	1	1	6	6	5	6	5	4	4	4	3	4	1	4	2	4	4	6	2	1	6	4	2	4	2	2
0	Outside work	1	1	0	0	0	1	0	2	80	77	0	0	Net(n)	Official HP	TV (n)	0	0	4	4	1	4	4	1	1	6	6	5	6	6	1	1	1	4	6	1	2	2	4	3	6	1	3	6	3	3	5	2	1
0	Office Work	1	1	1	0	anxiety disorder and depression	1	0	2	78	72	0	0	Net(n)	TV (n)	news paper	1 and 2	0	2	4	1	4	3	2	3	3	4	4	4	4	3	3	3	3	4	1	1	4	4	4	3	3	3	4	4	3	4	3	3
0	Office Work	1	0	0	0	0	1	0	3	67	68	0	0	TV (n)	Net(n)	news paper	1 and 2	0	5	4	3	4	4	4	4	5	6	4	4	5	6	3	5	2	3	1	6	3	2	3	6	2	3	3	3	6	4	4	3
0	another:	1	1	0	0	0	1	0	2	84	79	0	0	Official HP	Net(n)	Twitter	1	0	2	2	1	4	2	1	2	4	5	5	6	6	1	4	3	1	3	1	2	3	5	5	3	4	2	4	5	2	5	4	3
0	Office Work	1	1	0	0	0	1	0	1	72	0	0	0	news paper	TV (n)	Net(n)	2	0	4	2	2	4	3	2	3	4	5	5	6	4	4	4	3	3	6	1	1	2	6	4	3	1	1	4	4	3	4	4	2
0	Office Work	0	0	0	0	0	1	0	0	0	0	0	0	TV (n)	Net(n)	another	1 and 2	0	4	4	3	4	4	2	2	5	6	4	4	5	1	3	3	2	2	1	1	2	5	5	5	1	1	4	5	3	5	2	2
0	Office Work	0	0	0	0	0	1	0	0	0	0	0	0	Net(n)	TV (n)	another	2	0	3	3	1	3	2	2	2	5	5	5	4	6	4	2	2	4	4	1	1	2	4	4	5	1	2	4	2	2	4	3	3
0	0	1	0	1	0	depression	0	0	3	81	77	50	0	Official HP	news paper	Net(n)	1 and 2	0	4	2	1	4	2	1	1	6	6	5	6	6	1	3	3	4	5	1	5	4	2	6	4	3	3	6	6	1	6	3	2
0	Office Work	1	0	0	0	0	1	0	3	45	13	0	0	TV (n)	Net(n)	Official HP	1 and 2	0	5	4	3	5	5	3	4	6	4	4	5	5	4	3	3	5	5	1	2	3	5	4	6	2	2	5	4	3	4	3	5
0	Housewife/Househusband	1	0	0	0	0	0	0	3	45	10	4	0	Net(n)	TV (n)	TV (w)	2	0	3	1	1	1	1	1	1	4	4	4	6	4	1	4	6	1	1	1	1	1	1	3	6	2	1	5	4	1	4	1	1
0	another:	1	0	0	0	0	1	0	3	45	9	0	0	TV (n)	news paper	TV (w)	1 and 2	0	3	1	1	5	1	1	1	6	5	4	6	6	1	1	1	5	6	1	1	5	5	5	1	1	1	4	5	2	6	5	3
0	Education	1	1	0	0	0	1	0	3	50	18	18	0	TV (n)	news paper	another	1 and 2	0	3	3	1	4	3	1	1	3	4	3	5	5	4	1	1	4	4	1	1	1	4	4	4	1	1	4	4	5	5	4	3
0	Office Work	1	1	0	0	0	2	0	3	50	21	19	0	Net(n)	TV (n)	Official HP	1	1	3	2	1	4	2	1	1	5	6	6	6	6	6	3	2	6	5	1	2	5	5	6	5	1	2	4	5	4	3	5	4
0	Office Work	1	0	0	0	0	1	0	2	70	66	0	0	Net(n)	TV (n)	Official HP	1	0	3	4	2	4	3	2	2	3	5	4	6	4	5	3	3	4	4	1	2	4	4	5	4	2	1	4	4	2	4	4	3
0	Office Work	1	0	0	0	0	1	0	1	84	0	0	0	TV (w)	news paper	TV (n)	1 and 2	0	4	4	1	4	4	1	1	5	5	5	5	5	1	1	1	3	3	1	1	3	4	4	5	2	3	3	3	3	5	4	4
0	another:	1	1	0	0	0	3	0	0	0	0	0	0	Net(n)	TV (n)	Twitter	1 and 2	0	1	1	1	1	1	1	1	6	6	6	6	1	6	1	1	1	1	1	1	1	6	6	6	1	1	6	6	1	6	1	1
1	Housewife/Househusband	1	1	1	asthma	0	0	0	3	60	14	0	0	TV (n)	TV (w)	Net(n)	0	0	4	4	4	5	5	3	3	4	4	4	4	4	1	1	1	1	4	1	4	1	3	5	4	1	1	1	4	3	4	3	3
0	0	1	1	1	0	anxiety disorder and depression	0	0	3	70	70	0	0	Official HP	Net(n)	TV (n)	1 and 2 and 3	0	3	3	3	3	3	3	3	4	4	4	6	6	4	4	3	4	4	1	3	3	4	3	4	3	3	4	4	4	4	3	3
0	Office Work	1	0	0	0	0	1	0	2	73	41	0	0	Net(n)	TV (n)	Official HP	1 and 2	0	2	3	1	3	3	1	1	4	4	3	6	1	1	3	3	1	3	1	1	2	6	4	5	4	1	6	5	3	4	4	3
0	another:	1	0	0	0	0	1	0	2	78	49	0	0	Net(n)	TV (n)	TV (w)	0	0	1	3	2	5	4	2	2	5	5	5	5	5	1	5	5	5	5	1	5	5	5	5	6	3	2	5	5	4	5	5	5
0	retail trade	0	1	0	0	0	1	0	1	0	0	0	0	TV (n)	news paper	TV (w)	1	0	4	2	2	4	3	2	2	5	4	5	4	5	1	4	4	4	4	1	1	5	5	5	4	1	1	4	3	4	4	3	2
0	Housewife/Househusband	1	0	0	0	0	0	0	3	53	21	0	0	TV (n)	TV (w)	Net(n)	1	0	3	2	2	3	3	2	2	5	5	4	5	5	1	2	2	4	4	1	1	4	4	6	6	1	1	4	4	2	4	3	3
0	Office Work	1	1	0	0	0	1	0	3	90	84	0	0	Net(n)	TV (n)	news paper	0	0	4	2	1	2	4	1	1	4	4	4	6	6	3	4	4	3	3	1	4	2	3	4	4	2	1	4	2	2	6	4	2
0	Office Work	1	1	0	0	0	1	0	1	0	0	0	0	TV (n)	Net(n)	news paper	0	0	3	1	1	5	3	2	2	5	3	1	5	3	4	6	3	3	3	2	3	1	5	5	4	2	3	1	6	4	1	5	1
0	0	1	1	1	0	0	0	0	3	81	73	40	0	Net(n)	Net(n)	Net(n)	1	0	2	2	2	2	2	1	1	1	1	1	1	1	1	1	1	1	1	1	1	1	1	1	1	1	1	1	1	1	1	1	1
0	Housewife/Househusband	1	0	0	0	0	0	0	2	52	14	0	0	TV (n)	TV (w)	Net(n)	1 and 2	0	3	4	2	4	4	2	3	5	5	5	6	6	1	4	5	4	4	1	2	4	4	5	6	4	1	5	5	2	4	3	3
0	Outside work	1	0	0	0	0	1	0	2	73	39	0	0	Official HP	Net(n)	anotherのSNS	2	0	2	1	1	3	1	1	1	6	6	6	6	6	1	2	4	1	5	1	6	1	6	6	4	6	1	6	6	1	6	1	1
0	Office Work	1	0	0	0	0	1	0	1	18	0	0	0	Net(n)	TV (n)	TV (w)	1 and 2 and 3	0	4	3	3	5	3	3	3	4	5	5	5	5	2	4	4	1	3	1	4	4	5	5	4	4	2	4	4	4	5	4	4
0	Office Work	1	0	1	1	0	1	0	2	70	66	0	0	TV (n)	TV (w)	news paper	1	0	3	3	2	4	3	3	3	3	5	4	5	5	5	4	4	4	4	1	1	4	4	3	5	4	1	4	3	3	4	4	4
0	0	1	1	0	0	0	0	0	3	76	71		0	Net(n)	TV (n)	Official HP	1 and 2	0	3	2	2	3	3	1	2	6	6	5	3	5	2	2	2	4	4	1	2	2	2	4	5	1	1	4	2	2	5	4	2
0	Office Work	0	0	0	0	0	1	0	0	0	0	0	0	Twitter	Net(n)	TV (n)	0	0	3	2	2	3	2	2	2	4	4	4	4	4	1	2	2	2	2	2	2	3	3	3	2	4	3	4	3	3	4	3	3
0	Office Work	1	1	0	0	0	1	0	1	51	0	0	0	TV (n)	Net(n)	another	0	0	4	3	2	3	3	2	2	3	3	3	5	3	3	3	3	2	3	1	1	2	2	4	3	2	1	3	5	2	5	2	2
0	another:	0	1	0	0	0	3	0	0	0	0	0	0	TV (n)	Net(n)	TV (w)	1 and 2	0	4	3	2	4	3	2	2	5	5	5	6	6	2	6	6	4	5	1	1	2	4	6	6	5	1	6	4	3	5	4	2
0	Office Work	0	0	0	0	0	3	0	0	0	0	0	0	Twitter	Net(n)	Official HP	1 and 2	0	5	5	2	5	5	2	2	6	6	6	6	6	5	4	6	2	5	1	1	3	3	3	6	1	1	6	6	1	6	5	1
0	0	1	1	0	0	0	0	0	3	77	75	0	0	Net(n)	Twitter	TV (n)	1 and 2	0	4	4	2	3	3	2	2	5	5	4	5	5	2	3	3	5	5	1	4	6	3	6	5	4	4	5	5	3	4	2	2
0	Education	1	0	1	0	0	1	0	2	57	85	0	0	Net(n)	Official HP	news paper	0	0	4	4	2	5	4	2	2	5	6	6	6	6	1	3	3	6	6	2	2	4	4	4	6	2	2	5	4	3	4	4	2
0	Office Work	1	1	0	0	0	3	0	3	70	70	0	0	TV (n)	TV (w)	Net(n)	1 and 2	0	4	2	2	3	2	2	2	5	5	5	5	5	5	3	3	4	4	1	1	2	3	4	6	3	2	5	4	3	5	2	2
0	Office Work	0	0	0	0	0	1	0	0	0	0	0	0	TV (n)	Net(n)	TV (w)	1 and 2	0	3	3	3	3	3	3	3	3	3	3	3	3	2	3	3	3	3	3	3	3	3	3	3	3	3	3	3	3	3	3	3
0	Office Work	1	1	1	0	0	1	0	4	42	15	11	8	Net(n)	TV (n)	TV (w)	2	1	3	2	1	4	2	1	2	3	5	4	5	5	6	2	2	2	4	1	2	1	4	5	6	1	1	5	5	2	5	4	3
0	Office Work	1	0	0	0	0	1	0	1	60	0	0	0	Net(n)	Twitter	TV (n)	1	0	4	3	3	4	4	3	4	5	5	5	6	6	2	3	3	4	4	2	4	3	3	3	5	4	2	5	4	2	4	3	3
0	Outside work	1	1	1	asthma	0	2	0	2	47	10	0	0	Net(n)	Official HP	TV (n)	2	0	2	2	2	2	2	2	2	4	4	2	6	5	5	4	4	4	5	1	1	1	5	5	5	2	1	6	6	1	6	5	4
0	Office Work	1	1	0	0	0	1	0	3	44	15	13	0	news paper	TV (n)	Official HP	1	0	4	3	2	3	3	2	2	5	6	6	5	5	5	2	2	4	5	1	2	4	4	4	6	1	2	4	4	2	4	4	3
0	another:	1	1	0	0	0	1	0	2	78	48	0	0	TV (w)	TV (n)	Net(n)	1 and 2 and 0	0	4	3	2	3	3	2	2	5	3	3	6	4	1	3	3	4	3	1	1	3	3	4	1	1	3	4	5	2	4	3	1
0	Housewife/Househusband	1	0	0	0	0	0	0	1	55	0	0	0	Net(n)	TV (n)	TV (w)	1 and 2	0	1	1	1	4	1	1	1	4	6	4	6	6	1	4	1	1	1	1	4	3	5	5	6	1	1	5	4	2	4	3	3
0	Housewife/Househusband	1	0	0	0	depression	0	0	2	40	8	0	0	TV (n)	Net(n)	TV (w)	1 and 2	0	3	4	3	3	3	3	3	4	6	5	5	5	1	4	4	3	4	1	5	5	3	3	6	1	4	4	3	4	4	5	4
0	drink	0	1	0	0	0	1	0	0	0	0	0	0	Net(n)	TV (n)	TV (w)	0	0	4	4	2	4	4	2	2	5	5	5	5	5	1	3	3	5	5	2	2	3	5	5	5	2	2	4	2	2	5	4	2
0	Outside work	1	0	0	0	0	2	0	4	73	67	36	8	Official HP	TV (n)	news paper	1 and 2	0	4	3	2	4	4	2	2	5	5	5	5	5	3	4	4	4	5	1	4	5	5	5	5	3	3	4	4	2	4	4	3
0	Office Work	1	1	0	0	0	1	0	1	79	0	0	0	TV (n)	TV (w)	Net(n)	0	0	3	3	2	2	2	2	2	5	5	5	6	5	4	3	3	4	4	1	1	2	4	4	5	2	1	3	3	2	5	4	1
0	retail trade	1	1	0	0	0	1	0	5	36	16	14	8	Net(n)	TV (w)	TV (n)	0	0	5	4	1	5	1	2	2	3	1	1	5	6	1	6	6	4	6	1	5	4	2	6	6	3	1	6	4	2	6	2	1
0	another:	0	1	1	0	0	1	0	0	0	0	0	0	Net(n)	TV (n)	TV (w)	0	0	2	2	1	4	2	2	1	3	4	4	4	5	1	1	1	1	1	1	1	1	6	6	1	1	1	5	2	4	5	5	4
0	another:	1	1	1	0	another	1	0	4	76	58	35	0	Net(n)	Official HP	TV (n)	3	0	5	4	2	1	2	2	2	4	5	5	5	6	1	4	4	1	3	1	4	5	1	1	6	4	2	4	3	2	4	6	2
0	Office Work	0	1	0	0	0	3	0	0	0	0	0	0	TV (w)	TV (n)	Official HP	1 and 2	0	2	2	1	4	2	1	1	4	5	5	6	5	4	5	5	4	4	1	1	2	4	4	6	3	2	5	5	2	5	2	2
0	Outside work	1	0	0	0	0	1	0	1	50	0	0	0	Net(n)	TV (n)	news paper	0	0	5	2	1	5	4	1	1	6	6	6	6	6	6	5	6	3	6	1	1	1	5	3	5	3	1	6	5	4	6	5	5
0	0	1	0	0	0	0	0	0	1	83	0	0	0	TV (w)	TV (n)	Net(n)	1 and 2	0	3	4	3	4	4	2	3	5	5	4	5	5	3	4	4	5	5	2	3	4	3	4	6	3	4	3	4	4	3	5	3
0	Office Work	0	1	0	0	0	1	0	0	0	0	0	0	TV (n)	Net(n)	TV (w)	1	0	2	2	2	2	2	1	1	4	4	2	5	2	1	4	4	4	3	1	4	3	4	5	5	2	2	3	4	2	4	3	4
0	Office Work	0	0	0	0	0	1	0	0	0	0	0	0	TV (n)	news paper	another	0	0	4	3	2	3	2	2	2	4	6	4	4	4	5	3	6	4	4	1	4	1	6	4	5	1	3	4	6	2	4	4	2
0	Office Work	1	1	0	0	0	1	0	2	76	74	0	0	Net(n)	TV (n)	TV (w)	2	0	4	3	3	4	3	3	3	4	4	4	5	5	5	4	4	3	3	1	2	3	3	4	5	3	3	4	4	3	4	4	4
0	Office Work	0	1	0	0	0	1	0	1	0	0	0	0	TV (n)	Net(n)	TV (w)	1 and 2	0	4	1	1	3	1	1	2	6	6	6	6	6	2	3	3	4	4	1	2	2	6	5	6	3	1	6	6	1	6	1	1
0	Office Work	1	1	1	0	0	3	0	4	70	41	11	4	Net(n)	Twitter	TV (n)	1	0	4	4	3	4	3	4	4	6	6	5	5	5	4	4	4	4	4	2	3	4	4	4	5	4	2	5	3	3	4	3	3
0	Office Work	1	0	0	0	0	3	0	3	80	80	0	0	Official HP	TV (n)	Net(n)	2	0	4	4	2	4	4	2	2	4	4	4	4	5	5	5	5	4	4	2	4	5	5	5	6	4	4	4	2	4	4	2	4
0	0	1	0	0	0	0	0	0	1	78	0	0	0	Net(n)	TV (n)	TV (w)	0	0	3	3	2	3	3	2	2	4	4	4	5	5	1	4	4	4	4	1	3	2	2	5	3	3	3	3	2	2	4	3	4
0	transport	1	0	0	0	0	1	0	1	74	0	0	0	Net(n)	TV (n)	TV (w)	2	0	4	4	2	4	4	2	2	4	4	5	6	4	1	5	5	5	5	1	1	3	2	3	4	2	1	6	4	2	4	2	2
0	0	1	0	0	0	0	0	0	2	70	72	0	0	news paper	Net(n)	another	2	0	2	3	2	3	3	2	3	3	4	3	5	4	1	3	3	3	3	1	1	3	3	4	6	2	3	4	4	3	4	2	2
0	Outside work	1	1	0	0	0	1	0	3	46	21	8	0	news paper	Net(n)	TV (n)	1	0	2	1	1	1	1	1	1	5	5	5	5	5	1	4	4	6	5	1	1	6	4	5	6	1	1	5	5	1	6	3	4
0	Office Work	1	1	0	0	0	1	0	2	79	82	0	0	TV (n)	Net(n)	another	1 and 0	0	1	1	1	1	1	1	1	1	1	4	6	4	1	6	6	4	3	1	4	4	4	4	4	1	4	2	1	4	3	4	4
0	Office Work	0	0	0	0	0	1	0	0	0	0	0	0	TV (n)	another	another	0	0	4	4	4	5	4	2	2	4	4	4	4	4	1	2	2	2	4	3	1	1	4	4	4	4	4	2	4	4	4	4	4
0	retail trade	0	1	0	0	0	3	0	0	0	0	0	0	Twitter	Net(n)	anotherのSNS	0	0	4	2	2	4	2	2	2	5	5	5	5	5	4	4	4	4	6	2	2	4	6	6	4	4	2	6	6	1	6	4	4
0	Office Work	1	1	0	0	0	2	0	2	45	16	0	0	TV (n)	news paper	Net(n)	1 and 2	0	4	4	4	4	4	5	3	5	5	5	5	5	2	4	4	4	5	1	5	4	5	5	5	3	3	5	4	2	5	4	3
0	Office Work	1	1	0	0	0	3	0	2	73	0	0	0	Net(n)	TV (n)	TV (w)	2	0	4	4	3	4	3	4	3	5	6	5	6	6	1	5	5	4	5	1	4	4	4	5	4	3	3	5	5	3	5	3	3
0	health care provider	1	0	0	0	0	3	0	5	52	86	27	24	TV (n)	news paper	Official HP	1 and 2	0	4	3	3	3	2	2	2	5	5	4	6	6	1	4	4	4	5	1	3	2	5	3	6	4	1	5	5	2	5	5	4
0	another:	0	1	0	0	0	3	0	0	0	0	0	0	anotherのSNS	anotherのSNS	anotherのSNS	0	0	1	1	1	1	1	1	1	1	1	1	1	1	1	1	1	1	1	1	1	1	1	1	1	1	1	1	1	1	1	1	1
0	Office Work	1	0	0	0	0	1	0	3	49	13	10	0	TV (n)	Net(n)	another	0	0	5	2	2	4	2	1	1	5	5	5	5	4	1	3	4	1	5	1	1	1	6	5	2	5	1	5	4	3	5	3	3
0	Office Work	1	1	0	0	0	1	0	3	35	10	7	0	Net(n)	Official HP	TV (n)	0	0	3	2	2	3	3	2	2	4	5	4	5	5	2	5	5	3	4	1	2	2	4	3	5	2	2	4	4	4	4	4	4
0	Office Work	0	1	1	COPD	0	1	0	0	0	0	0	0	TV (n)	Net(n)	TV (w)	1 and 2	0	5	4	3	5	4	3	4	5	5	5	5	5	6	4	4	6	6	2	4	3	4	4	5	3	2	5	5	3	5	4	4
0	Office Work	1	0	0	0	0	1	0	2	73	99	0	0	TV (n)	Official HP	Net(n)	1	0	5	4	3	5	4	3	4	5	6	5	6	6	4	4	4	4	5	2	2	5	5	6	5	2	3	5	5	2	5	5	2
0	Housewife/Househusband	1	0	0	0	0	0	0	4	49	20	18	12	Net(n)	anotherのSNS	TV (n)	1 and 2	0	4	3	3	4	3	3	3	5	6	5	5	5	2	4	4	4	5	2	2	4	4	4	6	3	3	5	4	3	4	3	3
0	Office Work	1	1	1	cancer	0	2	0	2	45	17	0	0	TV (w)	TV (n)	Net(n)	2 and 3	1	4	3	3	5	4	3	3	4	5	4	5	5	4	5	4	5	5	2	5	5	5	5	5	5	2	4	5	3	4	5	2
0	eating and drinking	0	1	0	0	0	3	0	0	0	0	0	0	Official HP	TV (w)	Net(n)	0	0	2	2	1	3	1	2	1	1	4	4	5	4	1	4	4	4	3	1	4	2	5	3	4	2	2	3	4	3	5	2	2
0	another:	0	0	0	0	0	1	0	1	0	0	0	0	Net(n)	TV (n)	news paper	2	0	3	3	2	3	2	2	2	4	5	5	5	5	5	4	4	6	5	1	4	4	4	4	5	3	2	4	3	3	3	5	4
0	Office Work	1	0	1	0	0	1	0	3	46	17	16	0	Net(n)	Official HP	news paper	1 and 2	0	4	2	2	3	3	2	2	4	6	5	6	6	1	4	4	3	4	2	4	3	4	5	5	3	4	4	3	4	4	4	4
0	Office Work	0	1	0	0	0	1	0	0	0	0	0	0	Net(n)	Official HP	TV (n)	1 and 2	0	3	4	2	4	4	2	2	6	5	5	6	5	5	4	3	4	4	1	5	4	3	4	5	3	3	6	3	4	5	3	3
0	Office Work	1	1	0	0	0	3	0	1	58	0	0	0	TV (w)	TV (n)	Net(n)	1 and 2	0	3	2	2	3	2	2	1	4	4	5	5	5	2	3	3	5	3	1	1	3	3	3	6	2	2	4	3	3	4	4	3
0	Office Work	1	1	1	0	0	1	0	1	53	0	0	0	TV (n)	Net(n)	Official HP	1 and 2	0	5	5	4	4	4	4	4	6	6	6	6	6	1	3	1	6	6	1	1	3	5	4	6	1	1	6	2	1	5	1	1
0	Outside work	1	1	0	0	0	1	0	2	45	0	0	0	TV (n)	news paper	TV (w)	2	0	4	3	3	4	3	4	3	4	3	3	3	3	3	2	3	4	3	4	2	2	2	4	4	4	3	3	4	2	3	4	3
0	another:	1	0	0	0	0	1	0	4	49	17	20	1	Net(n)	TV (n)	news paper	1	0	3	2	1	3	1	1	2	3	4	3	5	6	1	3	3	6	4	2	3	3	3	4	6	3	2	2	3	4	4	4	3
0	Office Work	1	0	0	0	0	1	0	3	42	8	5	0	TV (n)	Official HP	Net(n)	1 and 2	0	3	3	2	3	4	2	2	4	4	4	6	6	5	4	4	4	4	1	2	4	4	3	5	1	2	4	4	2	4	4	3
0	Office Work	1	1	1	1	0	3	0	4	54	24	21	0	news paper	TV (n)	Net(n)	0	0	4	2	2	4	3	2	2	4	6	5	4	6	2	4	4	4	4	1	2	3	5	5	6	2	2	4	4	4	5	5	4
0	0	1	0	1	0	anxiety disorder and another	0	0	1	90	0	0	0	TV (n)	news paper	Net(n)	1 and 2	0	4	4	1	4	4	2	2	5	6	5	6	6	1	4	4	6	6	1	3	3	3	5	4	4	2	4	4	3	4	4	4
0	0	1	0	0	0	0	0	0	2	69	70	0	0	TV (n)	TV (w)	Net(n)	1 and 2	0	3	2	1	3	3	1	1	4	5	2	3	4	1	1	1	2	3	1	1	2	3	5	6	1	1	4	4	3	4	3	2
0	Office Work	1	1	0	0	0	2	0	3	54	11	0	0	Net(n)	Twitter	TV (n)	1	0	3	3	3	3	3	2	2	4	4	4	4	5	4	4	4	2	4	2	2	2	4	4	4	2	2	4	4	2	4	4	2
0	Office Work	0	0	0	0	0	3	0	0	0	0	0	0	TV (n)	news paper	Net(n)	0	0	4	4	2	4	4	3	3	4	5	5	5	5	3	4	4	4	5	1	1	1	3	3	4	1	1	5	3	3	3	3	3
0	0	0	0	0	0	0	0	0	0	0	0	0	0	another	another	another	0	0	3	3	2	3	3	3	2	3	3	4	4	4	1	1	1	1	4	1	1	1	1	1	1	1	1	1	1	1	1	4	4
0	retail trade	1	1	0	0	0	1	0	2	0	0	0	0	TV (n)	news paper	news paper	0	0	5	3	1	4	1	1	1	3	3	3	6	6	1	1	1	1	1	1	1	1	1	4	1	3	3	4	4	3	4	5	2
0	Housewife/Househusband	1	0	0	0	0	0	0	1	61	0	0	0	TV (n)	news paper	TV (w)	1 and 2	0	3	2	2	4	2	2	2	4	6	6	6	6	1	2	2	4	4	1	2	3	5	6	6	4	1	5	4	2	5	4	2
0	0	1	1	1	0	anxiety disorder and depression and another	0	0	2	69	39	0	0	TV (n)	TV (w)	Net(n)	0	0	5	3	1	5	5	1	1	6	6	6	5	6	1	6	1	1	1	1	1	1	1	4	6	1	1	6	1	1	1	4	4
0	Office Work	1	0	0	0	0	1	0	3	47	21	15	0	TV (n)	Net(n)	TV (w)	0	0	5	4	1	4	4	1	1	1	1	5	5	6	1	2	2	2	2	1	1	1	5	5	6	1	2	2	1	1	5	5	4
0	0	1	0	0	0	0	0	0	2	59	26	0	0	Net(n)	TV (n)	news paper	0	0	3	3	1	3	1	1	1	4	4	4	5	5	1	1	1	1	1	1	1	1	3	5	5	1	1	5	4	4	5	4	2
0	Office Work	1	1	0	0	depression	2	0	3	47	8	0	0	TV (n)	news paper	TV (w)	0	0	4	3	3	4	4	3	3	4	4	4	6	6	6	4	4	4	4	1	1	1	1	4	4	1	1	4	2	2	4	4	4
0	Housewife/Househusband	1	0	0	0	0	0	0	3	44	26	0	0	Net(n)	news paper	TV (n)	1 and 2	0	4	4	3	4	4	3	2	6	6	5	6	5	1	5	3	4	5	1	2	3	3	5	6	5	2	6	4	2	5	4	4
0	Office Work	1	1	0	0	0	3	0	6	52	22	20	15	TV (n)	Net(n)	another	1 and 2	0	2	3	2	2	2	2	1	4	5	5	6	6	4	2	3	4	5	1	1	4	5	4	5	5	3	3	2	2	5	5	5
0	Office Work	1	1	0	0	0	1	0	3	43	9	7	0	TV (n)	news paper	Net(n)	0	0	4	3	2	2	2	1	1	4	5	4	5	6	1	4	4	6	5	1	1	1	1	1	5	1	1	4	4	3	4	4	4
0	another:	1	0	0	0	0	1	0	2	73	71	0	0	TV (n)	Net(n)	news paper	0	0	5	3	3	5	4	2	2	5	5	4	5	4	2	3	3	3	4	1	2	4	4	5	5	3	2	4	3	3	4	4	4
0	0	1	1	0	0	0	0	0	2	74	43	0	0	TV (w)	TV (n)	news paper	1	0	4	3	2	4	3	2	3	3	3	4	5	5	1	4	4	4	4	1	2	4	3	3	4	3	3	3	1	4	4	5	3
0	0	1	1	0	0	0	0	0	2	49	0	0	0	Net(n)	TV (n)	Twitter	0	0	4	2	1	4	4	1	1	5	5	5	5	5	1	4	4	1	3	1	4	3	3	6	6	3	3	3	4	4	4	2	2
0	0	1	0	0	0	0	0	0	2	72	72	0	0	Official HP	anotherのSNS	TV (n)	0	0	2	1	1	5	2	1	1	4	4	4	4	4	1	3	3	3	5	1	3	4	4	4	4	3	4	4	3	3	4	3	2
0	0	0	0	1	0	0	0	0	1	0	0	0	0	TV (n)	Net(n)	TV (w)	1 and 2	0	5	4	2	4	5	2	2	6	6	6	4	6	1	2	2	4	6	1	4	4	4	6	6	4	1	6	6	3	5	4	4
0	Office Work	0	1	1	asthma	depression	1	0	0	0	0	0	0	TV (n)	news paper	Net(n)	0	0	3	2	2	3	2	2	2	4	5	4	5	4	4	4	4	3	4	2	3	3	3	4	4	2	2	4	3	3	4	4	4
0	Outside work	0	0	0	0	0	1	0	0	0	0	0	0	news paper	another	another	0	0	4	2	3	5	3	2	3	5	6	6	5	6	2	3	3	4	5	2	4	3	3	5	6	4	3	3	4	2	3	3	3
0	Office Work	1	0	0	0	0	1	0	4	50	21	19	0	news paper	TV (n)	another	1	0	4	2	1	4	3	2	2	6	6	6	6	6	1	5	5	5	5	1	3	2	3	4	6	2	3	3	4	3	3	3	4
0	Housewife/Househusband	1	0	0	0	0	0	0	1	44	0	0	0	TV (n)	news paper	Net(n)	1	0	5	4	4	5	4	4	3	5	5	5	6	6	1	4	3	5	6	1	1	3	3	4	6	1	3	5	5	4	5	5	5
0	eat drink	1	1	0	0	0	1	0	3	66	65	38	0	Net(n)	TV (n)	news paper	0	0	5	4	4	5	5	4	4	6	6	4	6	6	1	6	5	5	6	1	1	1	6	5	6	6	1	5	4	2	5	5	2
0	0	1	1	0	0	0	0	0	3	80	78	0	0	Net(n)	TV (n)	TV (w)	1 and 2	0	4	2	2	2	3	2	2	6	6	6	5	6	1	3	3	4	4	1	1	1	2	5	6	2	2	4	3	3	5	4	3
0	Housewife/Househusband	1	0	0	0	0	0	0	2	18	0	0	0	Net(n)	TV (n)	Official HP	0	0	4	4	3	4	4	4	4	5	5	5	5	5	1	1	1	5	5	1	5	4	4	4	6	1	1	5	4	1	5	1	1
0	Office Work	1	0	1	0	0	2	0	2	48	16	0	0	TV (n)	TV (w)	news paper	1 and 2	0	2	2	1	1	1	1	1	6	6	5	6	6	6	3	4	5	5	1	1	4	4	4	5	1	2	4	4	4	5	4	4
0	Education	1	1	1	0	0	2	0	4	49	21	18	0	TV (n)	TV (w)	Net(n)	0	0	3	2	2	4	2	2	2	5	5	4	6	5	1	3	3	3	4	1	1	2	5	3	6	2	1	6	5	2	6	3	3
0	0	1	0	1	0	0	0	0	2	70	69	0	0	TV (n)	Net(n)	news paper	1	0	4	4	1	4	4	1	1	6	6	6	6	6	1	4	5	1	4	1	1	1	3	6	6	1	1	4	6	1	6	4	1
0	0	1	0	1	1	0	0	0	2	76	45	0	0	TV (n)	TV (w)	anotherのSNS	2	0	3	4	2	4	2	2	3	5	5	4	6	6	1	3	3	4	5	1	1	4	4	5	5	2	3	5	4	2	4	3	2
0	Office Work	1	0	1	0	0	1	0	3	69	68	17	0	TV (n)	TV (w)	Net(n)	0	0	1	1	1	2	1	1	1	2	5	3	5	5	4	2	2	1	3	1	1	1	4	4	5	3	1	2	1	1	5	1	1
0	Office Work	1	1	0	0	0	1	0	2	0	0	0	0	anotherのSNS	Twitter	another	0	0	1	3	1	1	4	2	1	5	5	4	6	1	4	4	6	4	6	1	3	5	5	3	2	1	4	6	5	4	6	2	1
0	Office Work	0	0	0	0	0	1	0	0	0	0	0	0	Net(n)	news paper	TV (n)	1 and 2	0	3	2	1	3	2	1	1	6	4	6	6	6	4	3	3	5	5	1	1	2	4	6	6	1	1	5	4	3	5	2	4
0	0	1	0	0	0	0	0	0	2	76	47	0	0	TV (w)	TV (n)	Net(n)	2	0	4	2	1	4	3	2	2	6	6	6	6	6	1	5	4	6	6	1	6	3	3	5	6	1	1	5	3	1	5	3	1
0	Office Work	1	1	1	0	0	2	0	4	53	22	79	76	TV (n)	TV (w)	news paper	0	0	4	4	3	4	4	2	3	4	4	4	5	5	2	4	3	4	4	2	3	4	4	6	4	1	1	4	2	3	3	3	2
0	another:	1	1	1	0	0	1	0	1	52	0	0	0	news paper	TV (n)	Net(n)	1 and 2	0	2	2	2	4	2	1	1	5	5	5	5	6	1	1	1	4	3	1	1	1	5	5	6	1	1	5	4	3	4	3	2
0	another:	1	1	0	0	0	3	0	2	85	86	0	0	Net(n)	TV (n)	TV (w)	1 and 2	0	2	1	1	1	1	1	1	4	5	4	5	4	6	4	4	3	4	1	1	1	5	6	5	3	3	5	5	2	5	2	2
0	another:	0	1	0	0	another	3	0	1	0	0	0	0	Net(n)	TV (n)	Official HP	2	0	3	2	3	4	3	3	3	4	4	4	5	5	2	5	5	4	4	1	2	4	3	4	6	3	3	5	4	3	4	4	4
0	Housewife/Househusband	1	0	0	0	0	0	0	2	51	23	0	0	TV (n)	Net(n)	TV (w)	0	0	3	3	2	4	2	2	2	5	5	5	5	5	1	5	5	1	5	1	2	2	3	5	6	2	2	3	5	3	5	4	3
0	Office Work	0	0	0	0	0	2	0	0	0	0	0	0	Official HP	Net(n)	Twitter	1 and 2 and 3	0	3	2	2	4	3	2	2	5	5	5	5	5	4	4	4	4	5	2	4	5	5	5	6	4	2	5	4	4	5	4	4
0	Housewife/Househusband	1	1	0	0	0	0	0	2	52	21	0	0	TV (n)	Official HP	TV (w)	1 and 2	0	5	2	3	5	4	3	4	6	6	6	6	6	3	1	3	3	4	1	1	1	4	5	6	4	1	6	6	1	6	1	1
0	Office Work	1	0	0	0	0	2	0	1	49	0	0	0	TV (n)	news paper	Net(n)	1 and 2	0	2	2	2	2	2	1	1	3	4	4	6	4	1	1	1	1	4	1	1	1	5	4	6	1	1	4	2	2	4	4	2
0	0	1	1	0	0	0	0	0	1	45	0	0	0	Net(n)	TV (n)	Official HP	0	0	4	3	2	4	4	4	4	5	5	4	4	2	1	2	2	2	2	2	2	5	3	5	5	4	4	4	3	4	4	3	3
0	another:	1	0	0	0	0	1	0	3	44	13	10	0	Official HP	Net(n)	TV (n)	1	0	5	3	2	5	4	2	2	5	5	5	5	5	2	1	3	4	5	2	5	4	5	5	5	2	1	5	4	2	2	2	2
0	health care provider	0	1	1	0	0	1	0	0	0	0	0	0	Official HP	Net(n)	TV (n)	1	0	2	2	1	4	2	1	1	5	5	6	6	6	1	1	1	3	5	1	1	3	5	6	6	1	1	6	5	1	5	4	4
0	Office Work	0	1	0	0	0	2	0	1	0	0	0	0	TV (n)	Twitter	TV (w)	0	0	3	3	3	3	3	3	3	3	3	2	3	4	3	2	4	3	3	3	4	5	4	3	4	5	3	4	4	4	4	4	5
0	another:	1	0	0	0	0	3	0	3	74	72	0	0	Official HP	Twitter	Net(n)	1	0	2	2	2	4	2	2	2	6	6	5	5	5	2	5	5	4	5	1	4	4	4	5	6	4	2	5	4	2	5	4	3
0	Office Work	1	0	0	0	0	2	0	2	47	0	0	0	Official HP	Net(n)	TV (n)	2	0	2	1	1	1	1	1	1	5	5	6	6	6	6	2	2	2	5	1	6	1	1	5	6	3	5	5	3	2	5	3	3
0	Office Work	1	0	0	0	0	1	0	2	40	9	0	0	TV (n)	news paper	Net(n)	1 and 2	0	5	2	1	5	2	1	1	6	6	6	6	6	1	5	5	5	6	1	1	4	5	5	6	2	1	5	5	1	4	5	5
0	Helpers and nursing	1	0	0	0	0	1	0	4	85	65	0	0	TV (n)	TV (n)	TV (n)	1 and 2	0	3	3	3	3	3	3	3	2	2	2	2	2	2	2	2	2	2	2	2	2	2	2	2	2	2	2	2	2	2	2	2
0	Outside work	1	0	0	0	0	1	0	3	40	16	12	0	TV (n)	TV (w)	Net(n)	2	0	4	1	1	4	1	1	1	1	4	1	5	5	1	3	3	1	1	1	1	1	5	5	1	1	1	5	5	3	5	4	3
0	Helpers and nursing	1	1	0	0	0	1	0	4	75	49	46	0	TV (n)	Net(n)	news paper	1 and 0	0	3	2	1	3	3	1	3	3	4	3	3	5	1	1	2	2	3	1	1	3	3	5	5	3	2	4	3	5	4	5	4
0	retail trade	1	1	0	0	0	1	0	4	32	13	10	6	Net(n)	TV (n)	TV (w)	1 and 2	0	4	4	2	3	4	2	1	4	5	4	5	6	1	2	2	5	4	1	2	4	5	5	5	5	4	4	4	4	5	4	3
0	Office Work	1	1	0	0	0	1	0	1	78	0	0	0	Official HP	TV (n)	Net(n)	2	0	2	2	1	3	2	2	1	5	6	5	5	6	5	3	3	4	4	1	3	3	5	5	4	2	1	4	5	2	4	4	2
0	Office Work	0	0	0	0	0	1	0	0	0	0	0	0	Net(n)	anotherのSNS	Official HP	0	0	3	2	2	4	3	2	2	4	4	4	4	4	4	3	3	4	4	2	3	3	3	4	4	2	2	4	3	3	4	2	2
0	Office Work	0	0	0	0	0	1	0	0	0	0	0	0	TV (n)	news paper	Facebook	0	0	4	3	3	4	3	3	3	6	6	6	6	6	4	4	4	6	4	1	1	3	5	5	6	3	3	4	4	2	4	2	2
0	health care provider	0	0	0	0	0	1	0	0	0	0	0	0	Net(n)	Net(n)	news paper	0	0	4	2	1	4	2	2	2	5	5	4	6	5	1	3	3	5	4	1	1	4	4	5	5	1	2	4	2	1	3	2	3
0	Office Work	1	0	0	0	0	1	0	1	57	0	0	0	TV (n)	Net(n)	news paper	2	0	3	3	3	4	2	2	2	5	5	5	5	5	1	5	5	4	4	1	2	2	4	3	5	1	1	4	5	4	4	4	3
0	Office Work	1	1	0	0	0	2	0	3	43	15	20	0	TV (n)	news paper	Net(n)	0	0	1	1	1	1	1	1	1	4	4	4	4	4	4	4	4	4	5	2	2	2	5	5	5	3	3	4	3	3	4	3	3
0	Office Work	0	1	0	0	0	1	0	0	0	0	0	0	TV (n)	Net(n)	Twitter	1 and 2	0	2	2	1	5	3	1	1	4	4	4	6	6	1	1	1	4	4	1	1	1	5	5	6	4	1	4	6	1	6	1	1
0	Office Work	1	0	1	0	another	1	0	3	10	10	2	0	Official HP	TV (n)	Net(n)	1 and 2 and 3	0	5	3	2	2	2	1	1	1	1	3	6	6	6	2	2	2	3	1	1	4	5	5	5	3	4	6	6	4	3	4	4
0	Office Work	0	0	0	0	0	1	0	0	0	0	0	0	Net(n)	news paper	TV (n)	0	0	2	2	2	2	2	2	2	3	2	2	6	6	5	4	5	1	3	1	1	1	4	6	4	1	1	3	6	5	4	2	2
0	Office Work	0	0	0	0	0	3	0	0	0	0	0	0	news paper	TV (n)	TV (w)	2	0	3	3	3	3	3	3	3	4	4	4	4	4	6	4	4	4	4	1	1	4	3	3	6	3	3	4	3	3	3	3	4
0	Office Work	0	1	1	asthma	0	1	0	1	0	0	0	0	Net(n)	TV (n)	news paper	0	0	3	4	4	4	4	4	4	6	6	4	6	6	4	4	4	4	6	4	4	4	4	4	4	4	4	4	4	4	4	4	4
0	Education	0	0	0	0	0	1	0	0	0	0	0	0	Net(n)	TV (n)	Official HP	1 and 2	0	4	3	2	4	2	2	2	4	6	4	5	6	2	3	4	4	5	1	2	2	5	4	5	2	1	4	3	2	5	4	3
0	0	1	1	0	0	0	0	0	2	70	67	0	0	Net(n)	Official HP	TV (n)	1	0	5	3	1	5	4	3	3	4	6	5	6	5	1	3	3	1	4	1	1	2	3	2	6	2	3	5	4	3	5	5	3
0	0	0	0	0	0	0	0	0	1	0	0	0	0	Net(n)	Official HP	news paper	1	0	3	3	1	2	2	1	1	4	4	4	5	5	1	5	4	1	2	1	1	4	2	5	5	1	3	3	1	2	5	2	1
0	Office Work	1	0	0	0	0	1	0	2	34	0	0	0	Net(n)	news paper	another	0	0	3	3	3	4	4	1	2	6	5	5	6	5	1	4	4	4	6	1	1	1	5	4	4	3	1	6	4	3	4	4	4
0	Office Work	1	0	0	0	0	1	0	2	65	31	0	0	TV (w)	TV (n)	Net(n)	0	0	3	2	2	4	3	3	3	6	6	6	6	6	4	4	4	6	6	1	1	5	4	4	6	4	1	4	5	2	5	3	4
0	0	1	0	0	0	0	0	0	3	76	65	38	0	another	another	another	0	0	3	4	2	1	5	1	1	2	2	2	2	2	2	2	2	2	2	2	2	2	2	2	2	2	2	2	2	2	5	3	3
0	Education	1	1	0	0	0	3	0	2	67	67	0	0	Net(n)	Official HP	TV (n)	1 and 2	0	2	1	1	4	1	1	1	4	4	4	6	6	4	2	2	5	5	1	1	1	4	4	5	3	1	6	6	2	6	2	1
0	Office Work	0	0	0	0	0	1	0	0	0	0	0	0	Net(n)	TV (n)	Twitter	0	0	4	4	2	4	4	2	2	6	6	6	6	6	6	4	4	4	6	2	4	4	4	6	6	4	4	4	4	2	4	4	3
0	Office Work	1	1	0	0	0	1	0	3	80	73	34	0	Net(n)	Twitter	TV (n)	1 and 2 and 3	1	4	5	4	4	4	4	4	5	5	5	6	6	4	6	5	6	5	6	3	5	4	4	5	6	1	6	5	3	5	4	4
0	Outside work	1	0	0	0	0	1	0	1	43	0	0	0	TV (n)	TV (w)	Net(n)	1 and 2	0	4	2	1	4	3	1	2	5	4	4	6	5	5	2	1	4	5	1	1	4	4	4	4	3	3	4	4	3	4	4	3
0	Office Work	1	0	1	0	0	1	0	2	63	64	0	0	Official HP	Net(n)	TV (n)	1 and 3	0	5	4	2	5	4	1	4	6	6	6	6	6	1	3	3	4	6	1	1	6	6	6	6	2	6	6	5	2	5	4	2
0	Office Work	0	0	0	0	0	1	0	0	0	0	0	0	news paper	TV (n)	Net(n)	0	0	2	2	1	2	2	2	2	5	5	5	5	5	6	5	4	4	4	1	3	4	5	5	5	5	3	5	5	2	5	2	2
0	0	1	1	0	0	depression	0	0	2	73	67	0	0	TV (n)	Net(n)	another	1 and 2	0	5	3	4	3	2	3	4	5	4	5	6	6	1	5	4	4	4	1	4	4	1	5	5	4	5	4	4	2	4	4	4
0	Office Work	1	0	0	0	0	1	0	3	42	9	7	0	Net(n)	news paper	TV (n)	0	0	4	4	2	4	4	3	3	5	6	5	5	6	6	2	2	2	4	1	5	4	3	2	6	1	1	5	5	2	4	2	2
0	another:	1	0	0	0	0	1	0	2	63	67	0	0	Net(n)	TV (n)	news paper	1 and 2	0	4	2	2	2	4	1	1	5	5	5	6	5	1	3	4	2	5	1	1	4	4	4	6	1	3	4	3	4	4	4	4
0	another:	1	0	0	0	0	1	0	3	68	65	0	0	Net(n)	Twitter	TV (n)	1 and 2	0	3	4	3	4	4	1	3	5	4	5	5	5	1	1	1	1	3	1	1	6	1	6	6	1	1	4	6	6	6	1	4
0	Education	0	0	1	0	0	1	0	0	0	0	0	0	Net(n)	Twitter	TV (n)	1 and 2	0	4	4	1	4	4	1	1	5	5	5	6	5	4	5	4	6	6	1	1	5	4	5	5	4	1	5	5	1	6	4	1
0	0	1	0	0	0	0	0	0	2	10	0	0	0	news paper	another	Net(n)	0	0	4	3	3	4	3	1	1	5	6	6	6	6	1	3	4	3	5	1	2	3	3	3	6	1	3	3	4	1	1	3	3
0	Office Work	0	0	0	0	0	1	0	1	0	0	0	0	Net(n)	TV (n)	Official HP	0	0	3	3	3	3	3	3	3	3	3	3	4	5	1	4	4	4	4	3	3	3	3	3	6	3	3	3	3	3	4	3	4
0	0	1	1	1	0	anxiety disorder	0	0	3	69	65	0	0	TV (n)	Net(n)	Official HP	0	0	3	2	2	4	4	2	2	4	4	3	5	4	1	2	3	3	3	1	1	1	4	4	4	3	1	4	1	3	3	4	4
0	0	0	0	0	0	0	0	0	0	0	0	0	0	Net(n)	Twitter	TV (n)	1 and 2	0	4	2	1	5	4	1	1	1	1	1	6	1	1	1	1	4	4	1	1	5	1	6	1	4	1	6	1	1	6	4	4
0	Office Work	0	0	0	0	0	1	0	0	0	0	0	0	TV (n)	news paper	Net(n)	0	0	2	2	1	3	4	1	1	5	5	2	5	6	1	3	3	1	5	1	1	2	4	4	5	2	1	3	4	2	6	2	2
0	0	0	0	0	0	0	0	0	0	0	0	0	0	Net(n)	news paper	Twitter	0	0	5	3	5	3	3	3	1	3	4	3	5	5	1	1	1	1	1	1	1	1	1	3	1	3	3	3	3	5	3	2	4
0	0	1	1	0	0	0	0	0	6	73	63	35	35	Official HP	TV (n)	Net(n)	0	0	3	5	2	4	4	2	2	4	6	3	5	5	4	6	6	4	5	2	4	5	4	4	6	5	5	5	3	3	3	4	3
0	Office Work	0	0	0	0	0	1	0	0	0	0	0	0	TV (n)	Net(n)	TV (w)	0	0	4	3	4	4	4	2	3	4	6	4	5	5	4	5	5	4	5	1	2	3	5	5	6	3	3	4	4	3	5	4	4
0	Office Work	1	0	0	0	0	1	0	3	39	5	0	0	TV (n)	Net(n)	anotherのSNS	0	0	3	3	4	5	4	3	2	6	6	4	6	4	1	5	5	5	3	1	3	4	4	2	6	6	2	2	6	4	4	4	4
0	0	1	0	1	0	0	0	0	3	63	56	29	0	Official HP	Net(n)	TV (n)	1 and 2 and 3	0	4	4	1	4	4	2	4	5	6	6	6	6	1	3	3	6	6	1	1	4	1	5	6	5	1	5	3	1	4	4	4
0	Office Work	0	0	1	0	another	1	0	0	0	0	0	0	Official HP	Net(n)	another	0	0	5	4	4	5	5	4	4	6	5	6	6	6	6	2	2	3	4	1	5	4	4	4	6	1	3	4	2	2	5	2	1
0	0	1	0	0	0	0	0	0	4	54	60	40	24	TV (n)	Twitter	TV (w)	1 and 2	0	4	3	1	4	3	1	2	5	5	4	6	6	1	5	5	5	5	1	4	3	5	6	5	5	3	5	5	1	5	2	2
0	health care provider	1	1	0	0	0	1	0	4	39	9	5	0	TV (n)	news paper	Net(n)	1 and 2	0	5	4	2	4	4	1	1	4	5	5	6	5	1	5	6	5	6	1	1	5	5	5	6	3	2	5	4	3	3	6	6
0	retail trade	0	1	0	0	0	1	0	0	0	0	0	0	Official HP	Net(n)	news paper	1	0	4	3	2	4	4	3	2	5	5	5	5	6	1	4	4	3	4	1	4	3	4	6	4	3	4	3	3	3	6	4	3
0	Office Work	0	0	0	0	0	1	0	0	0	0	0	0	Net(n)	TV (n)	TV (w)	1 and 2	0	4	4	1	4	4	2	2	5	5	5	5	5	2	3	3	3	5	2	2	3	4	4	5	5	3	5	3	3	3	4	4
0	Office Work	1	0	0	0	0	1	0	1	30	0	0	0	Net(n)	Twitter	TV (n)	1 and 2	0	5	4	1	4	4	2	1	6	6	6	6	6	1	4	4	6	6	1	1	4	4	5	6	1	2	6	5	2	5	3	2
0	Driver	0	0	0	0	0	1	0	0	0	0	0	0	Official HP	TV (n)	Net(n)	2	0	3	2	2	4	3	1	2	6	6	6	6	6	1	3	3	4	5	1	1	3	3	4	4	3	3	4	5	1	6	3	3
0	Education	1	0	0	0	0	1	0	1	30	0	0	0	another	Net(n)	another	1 and 2 and 3	0	3	3	1	3	3	1	1	6	5	6	4	5	5	2	3	4	6	5	1	1	5	5	6	2	4	5	5	4	5	4	4
0	0	1	0	0	0	0	0	0	4	64	64	40	36	TV (n)	Net(n)	TV (w)	0	0	3	2	1	3	1	1	1	5	6	6	6	6	1	2	2	3	4	1	1	1	3	3	5	3	1	5	4	3	5	3	2
0	Office Work	1	0	0	0	0	1	0	2	80	0	0	0	TV (n)	Net(n)	news paper	1	0	4	3	2	2	4	2	2	4	4	4	3	5	1	6	5	4	4	1	1	4	4	4	5	2	2	3	2	4	4	4	3
0	Education	1	0	0	0	0	1	0	3	47	47	15	0	Net(n)	TV (n)	Official HP	0	0	4	4	2	5	4	3	4	5	6	4	6	6	5	4	4	6	6	1	4	5	6	6	5	3	3	6	3	4	3	5	5
0	transport	1	1	1	0	anxiety disorder and depression	3	0	3	71	69	0	0	anotherのSNS	another	another	0	0	3	3	1	3	1	2	1	5	5	5	6	3	1	4	3	1	5	1	1	3	6	6	5	2	4	4	4	3	5	2	2
0	another:	1	0	1	0	depression	0	0	3	0	な	な	な	another	another	another	0	0	4	4	4	4	4	4	4	6	6	6	6	6	6	6	6	6	6	6	6	6	6	6	6	6	6	6	6	6	6	6	6
0	Outside work	1	1	0	0	0	3	0	5	67	64	37	10	Net(n)	Official HP	TV (n)	1 and 2	0	4	4	3	5	4	2	3	6	6	6	6	6	1	3	3	6	6	1	4	5	4	4	6	3	3	6	4	2	4	1	1
0	Office Work	1	0	1	0	another	1	0	2	0	0	0	0	Net(n)	Net(n)	Official HP	0	0	3	4	3	4	3	3	3	5	5	5	5	5	2	4	4	3	4	1	1	4	3	5	6	2	3	4	4	3	4	2	2
0	Office Work	1	0	0	0	0	1	0	3	64	63	29	0	Official HP	news paper	Net(n)	1 and 2	0	2	1	1	3	2	1	1	6	6	5	6	6	6	5	6	4	4	2	4	4	4	6	6	3	3	5	4	3	5	2	1
0	0	1	0	0	0	0	0	0	4	66	65	31	0	Net(n)	TV (n)	news paper	1 and 2	0	2	2	2	2	2	2	2	2	2	2	2	4	2	2	2	2	2	2	2	2	4	2	2	2	2	4	2	2	2	2	2
0	Housewife/Househusband	1	1	0	0	0	0	0	3	39	9	4	0	TV (n)	Net(n)	TV (w)	0	0	3	2	1	4	2	1	1	5	6	5	6	6	1	3	3	3	4	1	4	2	4	5	6	1	2	4	4	4	4	4	4
0	retail trade	0	0	0	0	0	1	0	0	0	0	0	0	TV (n)	TV (w)	Net(n)	0	0	2	4	4	2	2	2	2	2	6	6	6	6	1	1	1	1	5	1	1	5	1	5	1	1	1	4	1	3	1	1	1
0	Office Work	0	0	0	0	0	1	0	1	0	0	0	0	TV (n)	TV (w)	Net(n)	0	0	5	1	1	5	1	1	1	6	6	6	6	5	1	1	1	2	6	1	1	1	6	6	6	1	1	6	6	1	6	1	3
0	Housewife/Househusband	1	0	1	0	0	0	0	2	72	65	0	0	TV (n)	Net(n)	another	1 and 2 and 3	0	4	3	2	4	4	3	4	6	6	6	6	6	1	3	3	4	5	1	5	5	3	4	6	4	3	4	4	3	4	4	3
0	Office Work	0	0	0	0	0	1	0	0	0	0	0	0	Official HP	news paper	Net(n)	1	0	3	3	3	3	3	2	2	5	5	5	5	5	2	3	4	4	4	2	3	3	4	5	4	3	2	5	4	3	4	4	4
0	Office Work	1	0	0	0	0	1	0	2	0	0	なさ	0	Twitter	Twitter	Twitter	0	0	3	3	3	3	3	3	3	1	2	2	2	4	3	2	3	3	4	3	3	4	4	3	4	3	2	2	2	2	4	3	3
0	Housewife/Househusband	1	0	0	0	0	0	0	3	42	7	4	0	Net(n)	TV (n)	Official HP	2	0	3	1	1	3	1	1	1	4	6	5	6	6	2	6	6	2	2	1	1	5	6	6	5	1	2	4	4	2	4	4	2
0	eating and drinking	1	0	0	0	0	3	0	3	65	63	34	0	Net(n)	Official HP	news paper	0	0	4	3	1	2	3	1	1	5	6	4	4	4	2	4	4	5	4	2	2	2	2	4	5	4	3	4	4	3	4	4	4
0	Office Work	0	0	0	0	0	1	0	1	0	0	0	0	another	another	another	0	0	3	3	3	3	3	3	3	3	3	3	3	3	3	3	3	3	3	3	3	3	3	3	3	3	3	3	3	3	3	3	3
0	Students	0	0	0	0	0	0	0	0	0	0	0	0	TV (n)	Net(n)	Official HP	1	0	4	3	3	4	3	3	3	4	6	4	6	6	2	4	4	5	5	1	1	3	3	4	6	4	3	3	3	3	4	4	3
0	0	1	0	1	0	anxiety disorder	0	0	2	70	65	0	0	TV (n)	Twitter	Net(n)	2	0	5	4	3	4	4	3	4	5	6	5	6	6	1	6	6	5	5	1	4	5	4	4	6	4	6	6	5	5	4	4	3
0	Office Work	0	0	0	0	0	1	0	0	0	0	0	0	TV (n)	Net(n)	TV (w)	0	0	2	2	2	2	2	2	2	5	5	5	6	6	5	3	3	3	3	1	4	3	5	5	6	3	2	5	5	4	5	5	3
0	Students	1	1	0	0	0	0	0	3	0	0	0	0	TV (n)	TV (w)	Net(n)	1	0	4	2	4	5	3	2	2	4	4	4	6	6	2	4	4	4	4	1	1	4	4	4	6	5	2	2	6	2	4	6	4
0	Office Work	1	1	0	0	0	1	0	2	69	60	0	0	Net(n)	TV (n)	news paper	1 and 2	0	4	3	2	4	3	2	3	5	6	5	6	6	1	4	4	4	5	1	4	4	5	6	6	4	2	5	4	4	4	4	4
0	Office Work	1	0	0	0	0	1	0	4	60	56	32	0	TV (n)	Net(n)	Official HP	1	0	2	2	1	4	2	1	1	4	3	1	6	6	1	4	5	4	6	1	1	1	5	3	4	5	1	6	4	4	3	5	5
0	0	0	1	0	0	0	0	0	0	0	0	0	0	Net(n)	TV (n)	TV (w)	0	0	4	4	3	5	4	3	3	5	6	6	6	6	1	5	5	5	6	1	4	4	3	4	5	4	1	6	5	2	5	4	3
0	Office Work	0	1	0	0	0	3	0	0	0	0	0	0	Net(n)	news paper	TV (w)	0	0	4	2	1	4	3	2	2	5	6	4	6	5	5	1	1	5	5	1	4	4	4	6	6	1	3	6	4	1	4	5	4
0	Office Work	1	0	1	0	anxiety disorder	1	0	3	61	59	26	0	news paper	TV (n)	Net(n)	1	0	3	3	2	3	3	3	2	4	3	4	4	4	3	3	3	4	4	1	3	5	5	5	6	3	1	5	4	4	3	5	5
0	Office Work	0	0	0	0	0	1	0	0	0	0	0	0	Official HP	Net(n)	TV (n)	2	0	4	4	2	3	3	3	3	6	6	6	5	6	1	4	3	6	6	1	1	3	3	4	5	2	1	5	2	2	2	4	2
0	Office Work	1	0	0	0	0	3	0	4	72	67	38	36	TV (n)	Net(n)	TV (w)	1	0	4	3	1	5	2	1	1	4	6	5	6	5	5	3	4	4	5	1	2	2	5	4	6	3	1	5	4	1	6	5	2
0	Office Work	1	1	0	0	0	2	0	3	70	62	30	0	news paper	Official HP	Net(n)	0	0	3	2	1	2	3	1	1	4	5	4	5	6	3	3	2	5	6	1	4	2	5	3	6	1	2	5	3	3	4	4	3
0	another:	1	0	1	0	another	1	0	3	66	58	29	0	Net(n)	TV (n)	news paper	1 and 2	0	5	4	3	4	4	2	1	6	6	5	6	6	1	4	4	2	5	1	6	3	5	5	6	2	1	5	3	4	5	4	4
0	Education	1	0	1	0	0	1	0	3	60	60	82	0	Net(n)	TV (n)	TV (w)	2	0	2	2	2	2	3	2	2	4	4	3	5	5	2	3	3	3	4	2	2	2	2	2	2	2	2	2	5	2	4	3	3
0	retail trade	1	0	0	0	0	1	0	4	66	39	9	0	TV (n)	news paper	TV (w)	1 and 2	0	4	3	2	4	4	2	3	5	5	5	6	6	1	4	4	4	5	1	4	4	3	5	5	2	2	5	4	3	3	4	4
0	Outside work	0	0	0	0	0	1	0	0	0	0	0	0	news paper	TV (n)	Net(n)	1	0	2	2	1	4	4	1	1	4	6	4	5	5	4	4	4	4	5	1	1	1	6	4	4	4	2	2	4	6	5	2	2
0	Outside work	0	1	0	0	0	1	0	0	0	0	0	0	Net(n)	TV (n)	another	1	0	5	5	2	5	5	4	4	6	6	6	6	6	1	6	6	4	4	1	3	4	4	6	6	6	5	3	6	6	6	6	6
0	Office Work	1	0	0	0	0	1	0	3	56	85	80	0	TV (n)	news paper	Net(n)	0	0	4	4	3	4	4	4	3	4	5	4	6	5	1	2	3	4	4	1	4	4	5	4	5	1	2	3	4	3	5	4	4
0	eating and drinking	1	1	0	0	1	2	1	2	0	0	0	0	TV (w)	TV (w)	TV (w)	2	0	2	3	4	3	3	2	4	1	3	1	3	4	3	5	4	5	3	2	4	3	4	3	2	6	5	4	3	6	5	3	5
0	0	1	0	0	0	0	0	0	3	60	58	0	0	Net(n)	news paper	TV (n)	0	0	1	1	1	1	1	1	1	4	4	4	5	5	1	1	1	2	1	1	1	1	1	6	4	1	1	4	1	3	4	1	4
0	Housewife/Househusband	1	0	0	0	0	0	0	1	37	0	0	0	Net(n)	Twitter	TV (n)	2	0	3	2	1	3	1	1	1	5	5	2	6	6	1	1	1	1	4	1	1	1	1	1	5	1	1	4	3	1	4	4	1
0	retail trade	1	1	0	0	0	1	0	3	40	0	0	0	TV (n)	Net(n)	TV (w)	0	0	4	4	4	4	4	3	3	4	5	5	5	5	2	4	3	5	4	2	2	4	4	4	5	3	3	4	4	3	5	3	4
0	0	1	0	0	0	0	0	0	0	0	0	0	0	TV (n)	Net(n)	TV (w)	1 and 2	0	3	2	2	3	3	2	2	4	4	5	5	5	1	4	4	3	4	1	1	3	2	3	5	1	1	5	2	1	4	2	1
0	0	1	0	0	0	0	0	0	1	62	0	0	0	TV (n)	news paper	Official HP	1 and 2 and 3	0	2	1	1	1	1	1	1	4	4	4	5	6	1	1	1	4	4	1	1	1	1	5	6	1	1	4	1	1	4	4	3
0	Office Work	1	0	0	0	0	1	0	3	36	0	0	0	TV (n)	news paper	Net(n)	0	0	4	3	2	4	2	2	2	6	6	5	6	6	6	4	3	5	6	2	2	4	5	5	5	5	2	4	5	2	5	4	3
0	Office Work	0	0	0	0	0	1	0	0	0	0	0	0	Facebook	news paper	TV (n)	0	0	5	5	5	5	5	5	5	6	6	6	6	6	6	6	6	6	6	6	6	6	6	6	6	5	4	5	3	3	4	5	3
0	retail trade	1	1	0	0	0	1	0	3	38	3	0	0	Net(n)	TV (w)	TV (n)	1 and 2 and 3	0	5	4	1	5	3	1	2	6	6	6	6	6	6	6	6	6	6	1	1	2	4	6	6	3	1	6	6	6	6	3	4
0	Office Work	1	0	0	0	0	1	0	1	33	0	0	0	TV (n)	news paper	Official HP	0	0	3	4	1	4	3	1	1	5	5	5	5	5	1	3	2	2	4	1	2	3	3	4	5	3	2	4	4	5	3	3	2
0	Office Work	0	0	0	0	0	1	0	0	0	0	0	0	Net(n)	TV (n)	TV (w)	1 and 2	0	3	2	2	4	3	2	2	5	5	5	5	5	5	5	5	4	5	1	2	4	5	5	5	4	3	5	4	3	4	4	4
0	Outside work	1	1	0	0	0	1	0	3	26	2	0	0	news paper	TV (n)	Official HP	0	0	5	4	3	5	5	3	3	3	3	4	5	2	3	6	6	4	6	1	2	4	4	5	6	6	1	6	3	1	2	1	1
0	Outside work	0	0	0	0	0	1	0	0	0	0	0	0	Net(n)	TV (n)	another	1	0	3	2	2	2	2	2	2	3	4	4	4	4	1	1	1	4	4	1	1	1	3	3	3	1	1	3	3	3	5	3	2
0	Outside work	1	0	0	0	0	1	0	1	33	0	0	0	Net(n)	TV (n)	Twitter	2	1	2	2	1	4	2	1	1	6	6	5	3	6	6	1	6	3	5	1	1	4	2	5	6	2	2	3	4	1	4	5	2
0	Office Work	1	0	0	0	0	1	0	2	44	5	0	0	Net(n)	Official HP	TV (n)	1 and 2	0	4	2	1	4	3	1	2	5	6	6	6	6	6	5	4	4	6	1	1	3	5	4	6	1	1	5	5	1	5	5	4
0	health care provider	1	0	1	0	0	1	0	1	58	0	0	0	TV (n)	Net(n)	TV (w)	2 and 0	0	4	1	1	4	3	1	1	5	5	4	5	6	1	2	1	5	4	1	2	1	5	5	5	2	2	2	5	5	5	2	2
0	Office Work	1	0	0	0	0	1	0	2	65	65	0	0	TV (n)	news paper	Net(n)	1	0	4	4	2	3	3	2	2	5	6	5	6	5	1	1	1	3	5	1	1	2	5	5	6	1	1	6	6	2	6	2	2
0	0	0	0	0	0	0	0	0	0	0	0	0	0	another	another	another	0	0	3	3	5	5	5	5	3	3	1	3	3	3	3	3	3	3	3	5	3	3	1	1	3	3	3	3	3	4	2	3	3
0	Office Work	0	0	0	0	0	1	0	1	0	0	0	0	Net(n)	TV (n)	TV (w)	1 and 2 and 3	0	4	4	4	4	4	2	2	6	6	6	6	6	1	1	1	4	6	1	1	5	5	5	4	3	3	5	6	4	6	5	3
0	Office Work	1	1	0	0	0	1	0	1	28	0	0	0	TV (n)	Official HP	TV (w)	1	0	4	1	1	1	2	1	1	5	4	4	5	5	5	4	4	3	5	1	4	4	5	5	5	3	2	5	4	3	4	3	3
0	Education	0	1	1	0	depression	1	0	2	31		0	0	Official HP	Official HP	Official HP	1	1	4	3	2	4	1	5	4	3	4	2	5	3	5	4	2	4	2	3	5	2	5	4	3	4	4	4	4	4	2	5	4
0	0	1	0	0	0	0	0	0	1	59	0	0	0	anotherのSNS	Net(n)	TV (n)	0	0	2	2	2	4	3	1	2	5	5	2	6	5	1	1	1	6	5	1	4	1	1	5	6	1	5	4	5	1	5	1	1
0	Office Work	0	0	0	0	0	1	0	0	0	0	0	0	Net(n)	TV (n)	Official HP	1	0	3	4	2	2	2	2	2	4	4	4	5	5	3	4	4	4	4	1	1	4	4	4	4	3	3	3	4	3	4	4	4
0	Housewife/Househusband	1	0	0	0	depression	0	0	2	10	12	0	0	Net(n)	TV (n)	Official HP	1	0	3	2	2	2	2	1	1	5	6	6	6	6	1	1	3	6	6	1	1	1	1	5	6	1	3	3	3	3	6	4	2
0	retail trade	1	0	0	0	0	1	0	4	64	59	21	21	Net(n)	TV (n)	Official HP	2	0	3	2	2	2	2	1	2	4	5	4	5	5	2	4	4	4	4	1	4	4	3	5	4	3	3	4	5	5	5	4	2
0	Outside work	1	0	0	0	0	1	0	2	72	68	0	0	TV (n)	news paper	Twitter	1 and 2	0	5	4	2	5	4	3	1	6	6	4	6	5	1	3	4	1	6	3	4	4	4	5	6	6	4	4	3	1	4	1	1
0	Office Work	1	0	0	0	0	1	0	4	0	70	37	0	Net(n)	TV (n)	Official HP	1	0	4	2	1	1	3	2	2	1	3	3	5	6	3	3	6	1	3	3	6	5	1	3	3	1	5	3	3	5	3	3	3
0	Housewife/Househusband	1	0	0	0	0	0	0	1	35	0	0	0	Net(n)	Official HP	TV (n)	1 and 2	0	1	2	1	2	2	1	2	5	5	5	5	6	1	3	4	6	6	1	1	4	4	5	5	2	4	3	2	2	5	4	2
0	0	1	1	1	0	0	0	0	2	66	0	0	0	TV (n)	TV (w)	Twitter	1	0	5	3	1	5	4	1	2	3	5	6	6	5	3	5	5	5	5	1	1	5	5	5	3	1	1	5	5	5	5	1	1
0	another:	1	0	1	0	0	1	0	2	69	64	0	0	news paper	Net(n)	TV (n)	0	0	2	3	1	1	3	1	1	4	6	6	4	6	5	3	3	4	5	1	1	4	6	6	4	1	5	5	6	1	6	4	2
0	Office Work	1	0	0	0	0	1	0	1	35	0	0	0	Net(n)	TV (n)	Twitter	1	0	3	3	3	3	3	3	3	5	5	5	5	6	5	4	3	5	5	1	1	4	4	4	6	4	2	5	3	4	2	5	5
0	Helpers and nursing	1	1	0	0	0	1	0	4	42	6	5	4	Net(n)	TV (n)	TV (w)	2	0	4	3	2	2	3	2	2	5	5	4	6	6	1	4	3	6	6	1	1	4	3	3	6	3	3	4	5	4	4	4	4
0	retail trade	1	0	0	0	0	1	0	1	65	0	0	0	TV (n)	Net(n)	Twitter	0	0	4	3	1	4	2	1	1	5	6	5	6	6	1	5	5	5	6	1	1	5	5	5	6	4	1	6	5	2	5	4	2
0	0	0	0	0	0	0	0	0	0	0	0	0	0	Twitter	Official HP	TV (n)	1 and 2	0	3	4	2	2	4	2	2	5	4	5	6	5	2	2	2	2	4	2	4	3	3	4	5	2	4	5	3	3	4	3	3
0	Office Work	1	0	0	0	0	2	0	3	46	46	23	0	anotherのSNS	Net(n)	Official HP	0	0	3	4	3	4	4	4	3	6	6	6	6	6	5	6	6	6	6	1	4	4	6	6	6	6	1	6	6	6	6	6	6
0	Outside work	1	0	0	0	0	1	0	1	51	0	0	0	Net(n)	TV (n)	Instagram	1 and 2 and 3	0	1	1	1	1	1	1	1	2	2	2	4	2	6	2	2	1	2	1	1	1	1	5	4	1	1	4	1	1	4	4	4
0	Office Work	0	1	1	0	0	2	0	1	0	0	0	0	Net(n)	TV (n)	TV (w)	1 and 2 and 3	0	5	4	2	5	4	2	4	5	5	4	5	5	1	4	4	5	5	1	6	4	4	4	6	1	4	4	5	2	4	4	4
0	Office Work	0	1	0	0	0	1	0	0	0	0	0	0	TV (n)	TV (w)	Net(n)	0	0	3	1	1	1	1	3	1	4	5	3	4	5	1	2	4	4	6	1	1	1	6	5	6	1	1	4	4	3	5	5	5
0	Office Work	1	0	0	0	0	1	0	3	0	0	0	0	news paper	TV (n)	TV (w)	1 and 2	0	4	4	4	4	4	4	2	5	6	5	5	5	5	4	4	2	4	1	4	4	4	5	5	5	2	4	2	3	5	5	5
0	Housewife/Househusband	1	0	0	0	0	0	0	3	36	2	0	0	Net(n)	TV (n)	Official HP	1 and 2	0	4	3	1	4	3	1	3	4	5	5	6	5	1	3	3	5	5	1	1	4	5	5	6	3	3	5	5	2	5	3	4
0	retail trade	0	0	1	1		1	0	0	0	0	0	0	Official HP	Net(n)	TV (n)	1	0	3	3	3	3	3	3	3	5	5	4	5	6	1	3	3	5	5	1	3	5	4	4	4	3	3	5	4	3	3	4	4
0	eating and drinking	0	1	0	0	anxiety disorder	1	0	0	0	0	0	0	Net(n)	Twitter	Net(n)	0	0	4	5	3	3	4	4	3	6	6	5	6	5	4	6	4	5	6	6	2	4	6	4	6	4	4	3	4	3	4	3	4
0	another:	1	1	0	0	0	1	0	3	32	7	55	0	Net(n)	TV (n)	TV (w)	1 and 2	0	2	2	2	4	2	1	1	4	3	5	5	6	1	3	4	3	4	2	1	1	5	6	3	1	1	5	6	2	5	5	2
0	Outside work	0	0	0	0	0	1	0	0	0	0	0	0	TV (n)	TV (n)	TV (w)	0	0	5	5	5	5	5	5	5	3	3	4	5	5	4	4	5	2	3	4	4	3	3	4	5	5	3	4	3	5	3	4	4
0	0	0	1	1	0	anxiety disorder and depression	0	0	1	0	0	0	0	Net(n)	Net(n)	Net(n)	0	0	5	5	5	5	5	5	5	6	6	6	6	6	1	1	1	1	3	1	3	1	1	6	3	1	6	4	6	1	4	6	6
0	0	1	0	0	0	0	0	0	3	73	67	0	0	Net(n)	TV (n)	Official HP	1	0	5	3	2	5	3	2	2	6	6	5	5	6	3	2	2	5	5	1	1	2	2	3	6	4	1	5	4	3	4	4	3
0	retail trade	1	0	0	0	0	1	0	2	0	0	0	0	Net(n)	TV (w)	Official HP	2	0	4	4	3	3	3	5	3	5	5	5	5	5	1	2	2	5	5	1	5	5	4	5	5	5	5	6	3	3	4	4	4
0	eating and drinking	1	0	1	0	0	1	0	2	62	57	0	0	Instagram	TV (n)	Net(n)	1 and 2	0	2	3	1	4	1	1	1	5	6	4	6	5	1	4	5	4	4	1	1	4	4	6	6	4	4	6	5	4	5	4	4
0	0	0	0	1	0	another	0	0	0	0	0	0	0	TV (n)	Net(n)	TV (w)	1	0	4	4	2	5	4	3	4	5	5	5	6	6	1	2	2	4	6	1	2	3	3	4	6	3	2	4	3	3	4	3	3
0	Office Work	0	0	0	0	0	1	0	0	0	0	0	0	Net(n)	TV (n)	Twitter	1 and 2	0	4	2	1	5	2	2	2	6	6	4	6	6	6	5	5	1	4	1	4	5	4	5	6	1	4	3	4	4	2	6	6
0	another:	0	0	0	0	0	1	0	0	0	0	0	0	Net(n)	Official HP	TV (n)	1 and 2	0	4	3	3	4	3	2	3	4	4	5	5	4	1	4	4	3	2	1	1	3	3	3	6	5	1	3	4	4	5	4	2
0	another:	1	0	0	0	0	1	0	3	72	65	29	0	Net(n)	TV (n)	TV (w)	0	0	4	3	1	4	2	2	2	5	5	5	5	5	1	2	2	2	4	1	1	1	2	6	5	3	2	4	2	2	4	4	4
0	health care provider	1	1	0	0	0	1	0	2	11	0	0	0	Official HP	TV (n)	Net(n)	2	0	3	3	2	5	3	2	3	6	6	4	4	6	1	3	4	2	5	1	3	5	4	4	6	3	4	5	4	4	4	4	5
0	Education	0	1	0	0	0	1	0	0	0	0	0	0	Net(n)	Twitter	Facebook	1	0	1	2	1	1	1	1	1	4	4	2	4	4	6	1	1	1	1	1	1	1	1	1	1	1	1	1	1	1	1	1	1
0	0	1	0	0	0	0	0	0	1	68	0	0	0	TV (n)	Net(n)	news paper	1	0	5	3	3	5	3	1	3	6	6	6	6	6	1	1	1	6	6	1	6	1	1	1	6	1	6	1	6	1	6	1	1
0	Education	0	1	0	0	0	1	0	0	0	0	0	0	TV (n)	Net(n)	TV (w)	2	0	5	4	2	5	4	2	2	5	6	6	6	6	5	2	2	6	5	1	4	4	5	5	5	3	2	5	5	3	5	3	4
0	Office Work	0	0	1	0	anxiety disorder and depression and another	1	0	0	0	0	0	0	Twitter	Facebook	anotherのSNS	1 and 2	0	5	4	1	5	4	5	5	6	6	6	5	6	6	5	1	6	6	1	6	6	4	6	6	6	4	6	5	1	6	1	2
0	another:	1	0	0	0	depression	1	0	3	57	60	28	0	TV (n)	TV (w)	Twitter	1 and 2 and 3	0	5	4	2	4	3	2	2	6	6	6	6	6	6	5	2	1	4	1	6	3	4	6	6	4	1	4	2	1	5	6	6
0	Outside work	1	0	0	0	0	1	0	3	38	2	0	0	TV (n)	TV (n)	Net(n)	1 and 2	0	4	4	1	5	5	1	2	6	6	5	6	6	1	4	3	4	5	1	5	4	4	3	6	1	5	4	4	5	6	2	3
0	Office Work	1	0	0	0	0	1	0	5	50	50	0	0	TV (n)	Twitter	TV (w)	1 and 2 and 3	1	5	5	5	5	5	5	5	6	6	5	6	6	1	4	4	6	6	1	3	5	4	4	6	3	4	6	5	4	3	5	6
0	retail trade	1	0	0	0	0	1	0	2	47	46	0	0	Net(n)	Twitter	Official HP	1 and 2	0	5	5	4	5	4	5	4	3	4	3	6	6	1	3	3	4	6	1	3	5	5	6	4	5	1	5	3	2	5	3	4
0	Office Work	1	0	0	0	0	1	0	4	60	64	31	91	TV (n)	Official HP	Net(n)	1	0	4	4	2	3	3	1	3	5	5	5	5	5	6	4	4	4	3	1	2	4	4	5	6	3	2	3	4	3	4	4	4
0	Housewife/Househusband	1	0	0	0	0	0	0	3	35	1	0	0	TV (n)	Net(n)	news paper	0	0	1	1	1	5	4	1	1	6	6	6	6	6	1	6	6	3	5	1	1	5	5	6	6	4	1	5	2	3	6	3	4
0	Students	0	0	0	0	0	0	0	0	0	0	0	0	Official HP	TV (n)	Twitter	0	0	4	3	2	4	3	2	2	4	5	5	6	5	1	3	3	1	5	1	1	1	4	6	6	1	1	4	4	3	5	4	4
0	Office Work	1	1	0	0	0	1	0	3	35	8	1	0	TV (n)	Net(n)	news paper	1 and 2	0	4	2	1	4	2	1	1	5	5	4	6	4	1	1	1	1	4	1	1	4	2	4	5	1	2	4	4	2	5	3	2
0	another:	1	0	0	0	0	1	0	3	26	0	0	0	TV (n)	news paper	Net(n)	0	0	5	4	2	5	3	4	3	6	6	5	6	6	1	4	3	6	6	1	1	3	5	6	6	1	1	6	6	1	1	6	3
0	Office Work	1	0	0	0	0	1	0	1	68	0	0	0	Net(n)	TV (n)	news paper	0	0	2	1	1	4	1	1	1	2	2	2	4	6	1	2	2	1	1	1	6	4	4	6	2	5	1	4	1	1	5	1	4
0	0	1	0	0	0	0	0	0	2	0	0	0	0	Net(n)	TV (n)	news paper	2	0	3	3	2	4	3	2	2	5	5	5	5	5	2	2	2	3	5	2	2	2	6	4	6	6	2	6	3	3	5	3	2
0	Housewife/Househusband	1	0	0	0	0	0	0	2	44	0	0	0	Official HP	Net(n)	TV (w)	0	0	5	3	3	5	3	1	1	6	6	6	6	6	2	1	3	6	6	1	3	3	3	6	6	3	3	4	6	3	3	6	3
0	health care provider	1	0	0	0	0	1	0	1	36	0	0	0	Official HP	TV (n)	Net(n)	2	0	3	3	1	2	3	2	2	4	5	4	6	6	1	3	3	1	6	1	1	1	6	6	3	1	1	3	3	3	5	2	3
0	health care provider	1	0	1	1	0	0	0	2	34	1	0	0	Net(n)	TV (n)	Instagram	1 and 2	0	5	4	3	5	3	2	3	4	4	4	6	6	5	3	3	5	4	1	1	1	5	4	6	1	1	3	2	3	4	3	4
0	Housewife/Househusband	1	0	0	1	0	0	0	2	38	5	0	0	Net(n)	TV (n)	TV (w)	1 and 2 and 3	0	5	4	1	5	4	3	3	6	6	6	6	6	6	6	6	6	6	1	6	3	3	4	6	4	1	6	3	3	5	4	3
0	Office Work	0	0	0	0	0	1	0	1	0	0	0	0	TV (n)	Net(n)	Facebook	1 and 2	0	4	2	1	4	3	1	1	4	5	4	4	5	4	2	3	6	6	1	1	3	5	4	5	2	2	3	2	4	5	4	3
0	Office Work	0	1	0	0	0	1	0	0	0	0	0	0	Official HP	Net(n)	Twitter	1	0	4	1	1	5	3	1	1	5	6	5	6	6	4	1	3	5	6	1	1	1	6	6	6	5	1	5	2	5	4	6	5
0	Outside work	0	1	0	0	0	1	0	0	0	0	0	0	Net(n)	TV (n)	Official HP	0	0	4	4	2	3	3	3	3	4	5	4	4	4	3	4	4	4	4	1	1	1	4	1	4	1	2	4	4	3	4	4	4
0	health care provider	1	1	0	0	0	1	0	3	33	1	0	0	TV (n)	TV (w)	Net(n)	1	0	3	3	2	5	5	3	4	5	6	4	6	6	1	3	3	4	4	1	1	4	5	3	6	1	3	3	4	4	4	4	4
0	Students	1	0	0	0	0	0	0	3	45	17	0	0	Official HP	Net(n)	news paper	2	0	4	4	2	4	3	2	2	5	5	5	6	6	6	5	5	5	6	1	1	6	3	4	6	6	6	3	3	2	3	5	4
[truncated: 2 more columns]

## Sheet: College Students
ID	sex	class	age	coun	pref	town	ordi	fever	thro	mala	coug	m_smoke	m_dis	sc_start	sc_zoom	sc_movie	sc_print	sc_dvd	sc_face	sc_other	sc_devi_sma	sc_devi_pc	sc_devi_tab	sc_devi_gara	sc_devi_tv	sc_devi_off	sc_devi_other	day_devi_sma	day_devi_pc	day_devi_tab	day_devi_gara	day_devi_tv	day_devi_off	day_devi_other	data_limit	data_size	study_env	lack_money	satis_unv_sup	trans_how	trans_other	fit_walk	fit_jog	fit_yoga	fit_treck	fit_radio	fit_training	fit_cycle	fit_swim
1	1	1	18	日本	宮城県	多賀城市	1	0	0	0	0	2	2	1	1	0	1	0	0		1	2						1	2	3					0	20GB	5	2	4	2		0	0	0	0	0	1	0	0
2	1	1	19	日本	香川県	高松市	1	0	0	0	0	2	2	3	1	1	1	0	0		1							1		3					1		2	4	4	1		1	0	0	0	0	0	0	0
3	1	2	19	日本	香川県	木田郡三木町	1	0	0	0	0	2	2	1	0	1	1	0	0		1	2						1	2	3					0	5GB	4	3	2	3		1	1	0	1	0	1	1	0
4	1	3	20	日本	香川県	高松市	1	0	0	0	0	2	2	1	1	1	0	0	0		1	2						1	2						0	30G	5	4	2	5		1	1	0	0	1	0	0	0
5	1	1	19	日本	香川県	高松市	1	0	0	0	0	2	2	2	1	1	0	0	0			2						1	2						0	10	5	1	3	4		0	0	0	1	0	0	0	0
6	1	2	19	日本	香川県	高松市	1	0	0	0	0	2	1	1	1	1	1	1	1		1	2						1	2						0	家族で13ギガ	4	2	3	4		0	0	0	0	0	1	0	0
7	1	4	21	日本	山形県	山形市	1	0	0	0	0	2	2	1	1	0	1	0	0		1	2						1	2						0	3GB	5	2	4	4		1	0	0	0	0	1	0	0
8	1	1	18	日本	宮城県	仙台市	1	0	0	0	0	2	2	5	1	1	1	0	0			2						1	2						1		4	2	4	4		1	0	0	0	0	1	1	0
9	1	1	18	日本	宮城県	山形	1	0	0	0	0	2	2	1	1	0	1	0	0		1	2						1	2						1		4	1	2	1		1	1	0	0	0	1	0	0
10	1	1	18	日本	秋田県	湯沢市	1	0	0	0	0	2	2	2	1	1	0	0	0		1	2						1	2						0	10ギガ	5	1	3	5		1	0	0	0	0	1	0	0
11	1	1	19	日本	福島県	福島市	1	0	0	0	0	2	2	2	1	1	1	0	0			2						1	2						1		1	2	2	5		1	0	0	0	0	0	0	0
12	1	1	20	日本	山形県	山形市	1	0	0	0	0	2	2	2	1	0	1	0	0		1	2						1	2						1		5	2	3	4		1	0	0	0	1	0	1	0
13	1	1	18	日本	長野県	須坂市	1	0	0	0	0	2	2	2	1	0	0	0	0		1	2						1	2						1		4	3	3	1		0	0	0	0	0	0	0	0
14	1	1	18	日本	宮城	栗原市	1	0	0	0	0	2	2	2	1	0	0	0	0		1	2						1	2						1		5	4	3	5		0	0	0	0	0	0	0	0
15	1	1	18	日本	山形県	小白川町	1	0	0	0	0	2	2	2	1	0	0	0	0		1	2						1	2						1		4	2	5	4		0	0	0	0	0	0	1	0
16	1	1	18	日本	宮城県	仙台市	1	0	0	0	0	2	2	2	1	0	1	0	0		1							1							1		4	1	3	2		0	0	0	0	0	0	0	0
17	1	1	18	日本	山形県	山形市	1	0	0	0	0	2	2	2	1	0	1	0	0		1	2						1	2						1		3	3	2	4		1	1	0	0	0	0	0	0
18	1	1	18	日本	山形県	尾花沢市	1	0	0	0	0	2	1	2	1	0	1	0	0		1	2	3					1	2	3					0	17GB	5	4	3	1		0	0	0	0	0	0	0	0
19	1	7	22	日本	山形県	山形市	1	0	0	0	0	2	2	1	1	0	1	0	0		1	2						1	2						1		4	2	3	3		1	0	0	0	0	1	0	0
20	1	1	18	日本	山形県	山形市	1	0	0	0	0	2	2	2	1	1	1	1	0		1	2						1	2						0	家族で６４ギガまで	5	3	2	4		1	1	0	0	1	1	1	0
21	1	7	22	日本	山形県	山形市	1	0	0	0	0	2	2	1	1	0	0	0	0			2						1	2						0	5GB	4	4	3	4		1	0	0	0	0	0	0	0
22	1	7	22	日本	山形県	山形市	1	0	0	0	0	2	2	1	1	0	0	0	0		1	2							2						0	50Gb	5	1	4	3		1	0	0	0	0	0	0	0
23	1	4	22	日本	宮城県	仙台市	1	0	0	0	0	2	2	2	1	0	0	0	0			2						1	2						0	10GB	5	4	3	4		0	0	0	0	0	0	0	0
24	1	3	20	日本	山形県	天童市	1	0	0	0	0	2	1	1	1	1	1	0	0		1	2	3					1							0	おそらく5GB	4	1	3	3		1	0	0	0	0	1	0	0
25	1	3	20	日本	山形県	青森市	1	0	0	0	0	2	2	2	1	0	1	0	0	自宅で各自で作業を進める。教員はアドバイスをメールで行う形をとる。	1	2						1							0	32GB	4	3	2	5		1	0	0	0	0	0	0	0
26	1	3	20	日本	山形県	山形市	1	0	0	0	0	2	2	1	1	0	1	0	0		1	2						1	2						0	家族で20Gをシェア	5	2	3	4		0	0	0	0	0	0	0	0
27	1	3	20	日本	山形県	山形市	1	0	0	0	0	1	2	1	1	0	1	0	0		1	2	3					1	2	3					1		4	2	3	3		1	0	0	0	0	1	0	0
28	1	3	20	日本	山形県	山形市	1	0	0	0	0	2	2	1	1	0	0	0	0			2						1	2						1		5	1	3	4		1	1	0	0	0	0	1	0
29	1	3	20	日本	山形県	山形市	1	0	0	0	0	2	2	1	1	1	0	0	0		1	2						1	2						1		4	3	3	4		1	0	0	0	0	0	0	0
30	1	3	20	日本	山形県	山形市	1	0	0	0	0	2	2	2	1	0	0	0	0			2						1	2						1		4	3	3	4		1	0	0	0	0	0	0	0
31	1	3	21	日本	山形県	山形市小白川町	1	0	0	0	0	2	2	1	1	1	0	0	0		1	2						1	2						1		5	2	4	4		1	1	0	0	0	1	0	0
32	1	3	20	日本	京都	京都市	1	0	0	0	0	1	2	5	0	1	1	0	0			2	3					1	2	3		5			0	3GB	4	1	1	1		0	1	0	0	0	0	0	0
33	1	4	21	日本	愛知県	稲沢市	1	0	0	0	0	2	2	2	1	1	0	0	0		1	2						1	2						0	5Gバイト	4	3	2	1		0	1	0	0	0	0	0	0
34	1	4	21	日本	新潟県	新潟市	1	0	0	0	0	2	2	2	1	0	0	0	0			2						1	2						0	9G	3	4	4	5		0	0	0	0	0	1	0	0
35	1	4	23	日本	新潟県	新潟市	1	0	0	0	0	2	2	2	1	0	1	0	0		1	2						1	2						1		5	1	2	2		1	0	0	0	0	0	0	0
36	1	8	23	日本	新潟県	新潟市	1	0	0	0	0	1	2	2	1	0	1	0	0			2						1	2						1		5	4	2	4		0	0	0	0	0	0	0	0
37	1	2	19	日本	栃木県	宇都宮市	1	0	0	0	0	2	1	1	1	1	1	0	0		1	2						1	2	3					0	1GB	4	5	2	1		1	0	0	0	0	1	0	0
38	1	2	19	日本	栃木県	那須塩原市	1	0	0	0	0	2	2	5	1	1	1	0	0			2						1							1		3	3	3	1		1	0	0	0	0	0	0	0
39	1	2	19	日本	栃木県	高根沢町	0	0	0	1	0	2	2	2	1	1	1	0	0		1	2						1	2						0	4ギガ	1	4	1	3		0	0	0	0	0	0	0	0
40	1	2	19	日本	栃木県	宇都宮市	1	0	0	0	0	2	1	2	1	1	1	0	0		1	2						1	2						0	20	5	1	4	3		0	0	0	0	0	0	0	0
41	1	2	19	日本	栃木県	日光市	1	0	0	0	0	2	2	1	1	0	0	0	0		1	2						1							1		3	3	2	1		1	0	0	0	0	0	0	0
42	1	2	19	日本	栃木県	かぬま	1	0	0	0	0	2	2	5	1	1	1	0	0		1	2						1	2	3		5			0	20GB	4	5	1	3		1	0	0	0	0	0	0	0
43	1	3	20	日本	栃木県	宇都宮市	1	0	0	0	0	1	2	2	1	1	0	0	0		1	2						1	2						0	20G	3	4	3	4		1	0	0	0	0	1	0	0
44	1	2	19	日本	栃木県	宇都宮市	1	0	0	0	0	2	2	1	1	1	1	0	0		1	2						1	2						1		3	2	3	4		0	0	0	0	0	0	0	0
45	1	2	25	日本	栃木県	大田原市	1	0	0	0	0	1	2	5	1	1	1	0	0			2	3					1	2	3					1		4	2	2	1		0	0	0	0	0	1	0	0
46	1	3	20	日本	栃木県	宇都宮市	1	0	0	1	0	2	2	0	1	1	1	0	0			2						1	2						0	50G	4	2	3	4		0	0	0	0	0	0	0	0
47	1	2	19	日本	栃木県	宇都宮市鶴田町	1	0	0	0	0	2	2	2	1	1	1	0	0		1							1							1		4	3	4	2		0	0	0	0	0	1	0	0
48	1	2	19	日本	栃木県	上尾市	1	0	0	0	0	2	2	2	1	1	1	0	0		1	2						1	2						1		5	4	3	1		1	0	0	0	0	0	0	0
49	1	2	20	日本	栃木県	真岡市	1	0	0	0	0	2	2	2	1	1	1	0	0		1	2	3					1	2	3					0	50	5	1	4	3		0	1	0	0	0	1	0	0
50	1	3	20	日本	栃木県	宇都宮市 富士見町	1	0	0	0	0	2	2	2	1	1	1	0	0		1	2						1	2						1		4	3	2	3		1	0	0	0	1	0	0	0
51	1	3	20	日本	栃木県	大田原市	1	0	0	0	0	2	2	2	1	1	1	0	0		1	2						1	2						0	7GB	5	3	2	1		0	0	0	0	0	1	0	0
52	1	3	20	日本	栃木県	矢板市	1	0	0	0	0	2	2	2	1	0	1	0	0		1	2						1	2						0	5GB	4	1	3	1		1	0	0	0	0	0	0	0
53	2	3	20	日本	香川県	高松市	1	0	0	0	0	2	2	1	1	1	0	0	0		1	2						1	2						1		2	4	3	1		1	0	0	0	0	0	0	0
54	2	4	21	日本	青森県	藤崎町	1	0	0	0	0	2	2	2	0	0	0	0	1							6		1	2						0	5GB	4	4	2	3		0	0	0	0	0	1	0	0
55	2	4	21	日本	青森県	弘前市	1	0	0	0	0	2	2	2	0	0	1	0	1							6		1							0	5G	2	2	2	3		0	0	0	0	0	0	0	0
56	2	4	21	日本	青森県	弘前市	1	0	0	0	0	2	2	2	0	0	0	0	1							6		1							0	5	3	5	1	3		1	0	0	0	0	0	0	0
57	2	4	21	日本	青森県	五所川原	1	0	0	0	0	2	1	2	0	0	0	0	1							6		1	2						0	30GB	4	4	1	3		0	0	0	0	0	1	0	0
58	2	4	21	日本	青森県	弘前市	1	0	0	0	0	2	2	1	0	0	1	1	1							6		1							1		2	4	1	4		0	0	0	0	1	0	0	0
59	2	4	21	日本	青森県	弘前市	1	0	0	0	0	2	2	1	0	0	0	0	1							6		1	2	3					0	31GB	5	5	3	4		0	0	0	0	0	0	0	0
60	2	4	21	日本	青森県	弘前市	1	0	0	0	0	2	2	1	0	0	0	0	1							6		1	2						0	5	3	3	1	4		0	0	0	0	0	0	0	0
61	2	4	21	日本	青森県	弘前市	1	0	0	0	0	2	2	1	0	0	1	0	1							6		1	2						1		4	2	4	5		0	0	0	0	1	0	0	0
62	2	4	21	日本	青森県	弘前市	1	0	0	0	0	2	2	1	0	0	0	0	1		1	2						1	2						0	20	4	2	3	4		0	0	0	0	0	0	1	0
63	2	4	21	日本	青森県	五所川原市	1	0	0	0	0	2	2	1	0	0	0	0	1		1							1	2	3					0	4Gバイト	4	2	2	1		1	0	0	0	0	0	0	0
64	2	4	22	日本	青森県	弘前市	1	0	0	0	0	2	2	1	0	0	0	0	1							6		1	2						1		4	4	1	4		0	0	0	0	0	1	0	0
65	2	4	21	日本	青森県	弘前市	1	0	0	0	0	2	2	1	0	0	1	0	0							6		1	2						1		2	2	1	3		0	0	0	0	0	1	0	0
66	2	4	21	日本	青森県	弘前市	1	0	0	0	0	2	2	1	0	0	0	0	1							6							6		1		3	4	1	4		1	0	0	0	0	0	0	0
67	2	4	22	日本	青森県	青森市	1	0	0	0	0	2	2	1	0	0	0	0	1							6		1	2						1		4	3	1	1		1	0	0	0	0	0	0	0
68	2	4	21	日本	青森県	弘前市	1	0	0	0	0	1	1	1	0	0	0	0	1		1	2		4				1	2						1		1	2	2	5		0	0	0	0	0	0	0	0
69	2	3	21	日本	青森県	黒石市	1	0	0	0	0	2	2	1	0	0	0	0	1							6		1		3					0	7	4	5	4	1		1	0	0	0	0	1	0	0
70	2	4	22	日本	青森県	弘前市	1	0	0	0	0	2	2	1	0	0	0	0	1							6		1							0	3GB	4	3	4	3		1	1	0	0	0	1	0	0
71	2	4	21	日本	青森県	黒石市	1	0	0	0	0	2	2	2	0	0	1	1	1								0	1	2						1		4	2	1	3		0	0	0	0	0	1	0	0
72	2	4	21	日本	青森県	弘前市	1	0	0	0	0	2	2	1	0	0	0	0	1							6		1		3					1		5	4	3	4		1	0	0	0	0	0	0	0
73	2	4	21	日本	青森県	弘前市	1	0	0	0	0	2	2	2	0	0	0	0	1							6		1	2						0	0	3	5	1	3		0	0	0	0	0	0	0	0
74	2	4	21	日本	青森県	平川市	1	0	0	0	0	2	2	2	0	0	0	0	1							6		1	2						0	4ギガ	4	2	4	3		0	0	0	0	1	1	0	0
75	2	4	21	日本	青森県	田舎館村	1	0	1	0	0	2	1	1	0	0	0	0	1								0	1	2						1		4	1	1	3		0	0	0	0	0	1	0	0
76	2	4	22	日本	青森県	弘前市	1	0	0	0	0	2	2	2	0	0	0	0	1							6		1							1		3	3	3	5		1	0	0	0	0	0	0	0
77	2	3	20	日本	青森県	弘前市	1	0	0	0	0	2	2	2	0	0	0	0	1							6		1	2						1		3	3	3	5		1	0	0	0	0	0	0	0
78	2	4	21	日本	青森県	藤崎町	1	0	0	0	0	2	2	1	0	0	0	0	1							6		1	2	3					0	7	2	5	1	3		0	0	0	0	0	0	0	0
79	2	4	21	日本	青森県	弘前市	1	0	0	0	0	2	2	2	0	0	0	0	1							6		1	2						0	50GB	4	4	2	3		0	0	0	0	1	0	0	0
80	2	3	21	日本	青森県	弘前市	1	0	0	0	0	2	2	2	0	0	0	0	1							6		1	2						1		4	3	4	4		1	0	0	0	0	0	0	0
81	2	3	20	日本	青森県	青森市	1	0	0	0	0	2	2	1	0	0	1	0	1		1	2						1	2						0	50ぎが	4	4	2	3		0	0	0	0	0	0	0	0
82	2	4	21	日本	青森県	弘前市	1	0	0	0	0	2	2	0	0	0	1	0	1							6		1	2			5			0	50	5	1	3	3		1	0	0	0	0	0	0	0
83	2	4	21	日本	青森県	弘前市	1	0	0	0	0	2	2	1	0	0	0	0	1							6		1	2						0	40	4	3	2	4		1	0	0	0	0	0	0	0
84	2	3	20	日本	青森県	弘前市	1	0	0	0	0	2	1	1	0	0	1	1	1							6		1	2						0	8G	5	2	4	4		0	0	0	0	0	1	0	0
85	2	4	21	日本	青森県	鶴田町	1	0	0	0	0	2	2	2	0	0	0	0	1		1					6		1	2						0	2GB	4	2	3	3		0	0	0	0	1	0	0	0
86	2	4	21	日本	青森県	弘前市	1	0	0	0	0	2	2	2	0	0	0	0	1							6		1	2						0	7	4	4	2	3		1	1	0	0	0	0	0	0
87	2	4	22	日本	青森県	弘前市富田町	1	0	0	0	0	2	2	1	0	0	0	1	1		1							1							1		5	3	3	5		1	0	0	0	0	0	0	0
88	2	4	21	日本	青森県	五所川原市	1	0	0	0	0	2	2	2	0	0	0	0	1							6		1	2	3					1		5	2	2	3		1	0	0	0	0	1	0	0
89	2	4	21	日本	青森県	五所川原市	1	0	0	0	0	2	2	2	0	0	0	0	1							6		1	2						0	5	4	4	2	1		0	0	0	0	0	1	0	0
90	2	4	21	日本	青森県	弘前	1	0	0	0	0	2	2	0	0	0	1	1	1		1							1	2						0	20	4	5	2	5		1	0	0	0	0	1	0	0
91	2	4	21	日本	青森県	弘前市	1	0	0	0	0	2	1	2	0	0	0	0	1							6		1	2	3					0	60ギカ	5	5	3	3		1	0	0	0	0	1	0	0
92	2	4	21	日本	青森県	弘前市	1	0	0	0	0	2	2	2	0	0	1	1	1							6		1	2						0	32GB	5	1	5	5		0	0	0	0	1	0	0	0
93	2	4	22	日本	青森県	弘前市	1	0	0	0	0	2	2	1	0	0	0	0	1		1							1	2						1		4	2	4	4		1	0	0	0	0	0	0	0
94	2	4	21	日本	青森県	弘前市	1	0	0	0	0	2	2	1	0	0	0	0	1			2						1				5			1		4	4	3	4		1	1	0	0	1	1	1	0
95	2	3	20	日本	青森県	弘前	1	0	0	0	0	2	2	1	0	0	0	0	1							6		1	2						1		1	3	1	3		1	0	0	0	0	0	0	0
96	2	1	20	日本	香川県	三木町	1	0	0	0	0	2	2	1	1	1	1	0	0			2						1	2						0	7GB	5	1	3	4		0	0	0	0	1	1	0	0
97	2	4	21	日本	東京都	武蔵野市	1	0	0	0	0	1	2	2	1	1	1	0	0		1	2						1	2						0	家族７台（タブレット含む）で17ギガ	4	4	3	1		0	0	0	0	0	1	0	0
98	2	2	20	日本	千葉県	茂原市	1	0	0	0	0	2	2	2	1	1	1	0	0		1	2						1	2						1		5	3	3	4		0	0	0	0	0	0	0	0
99	2	2	20	日本	香川県	木田郡三木町	1	0	0	0	0	2	2	3	1	1	0	0	0			2	3						2	3					0	弟と合せて30GB	5	3	4	4		1	0	0	0	0	0	0	0
100	2	1	20	日本	香川県	高松市	1	0	0	0	0	2	2	1	1	1	1	0	0			2						1	2						0	６GB	4	1	2	5		0	0	0	0	1	1	0	0
101	2	2	19	日本	香川県	高松市	1	0	0	0	0	2	2	3	1	1	0	0	1		1	2						1	2						0	60GB	4	2	2	1		1	0	0	0	0	0	0	0
102	2	1	18	日本	香川県	三木町	1	0	0	0	0	2	2	2	1	1	1	0	0		1	2						1	2						1		4	3	5	4		0	0	0	0	0	1	0	0
103	2	3	20	日本	香川県	高松市	1	0	0	0	0	2	2	3	1	1	1	0	0			2						1	2						0	5GB	4	4	2	3		1	0	0	0	1	1	1	0
104	2	3	20	日本	香川県	高松市	1	0	0	0	0	2	2	3	1	1	1	0	0		1	2						1	2						0	30	4	2	3	0	バイク	1	1	0	0	1	1	0	0
105	2	2	19	日本	香川県	高松市	1	0	0	0	0	2	2	1	0	1	0	0	0		1	2						1	2						0	家族で5ギガ	4	4	2	1		0	1	0	0	0	0	0	0
106	2	3	20	日本	香川県	高松	1	0	0	0	0	2	2	1	1	0	0	0	0		1	2						1	2						0	不明	5	2	5	3		0	0	0	0	0	0	0	0
107	2	2	20	日本	香川県	高松市	1	0	0	0	0	2	2	1	0	1	1	0	0		1	2						1	2						0	20GB	4	3	2	1		1	0	0	0	0	1	0	0
108	2	3	21	日本	香川県	三木町	1	0	0	0	0	2	2	1	1	1	0	0	0			2						1	2			5			1		5	1	3	3		1	0	0	0	0	1	0	0
109	2	1	18	日本	香川県	高松市	1	0	0	0	0	2	2	2	1	1	1	0	0			2						1	2						0	1GB	4	2	4	3		1	0	0	0	0	0	0	0
110	2	3	20	日本	香川県	高松市	1	0	0	0	0	1	2	1	1	1	0	1	0		1	2						1	2						0	20G	4	4	3	1		0	0	0	0	1	1	0	0
111	2	3	20	日本	香川県	高松市	1	0	0	0	0	2	2	3	1	1	0	0	0		1							1	2						0	6GB	3	4	2	4		0	0	0	0	0	0	0	0
112	2	1	18	日本	兵庫県	神戸市	1	0	0	0	0	2	2	5	1	1	1	0	0		1	2						1							0	5GB	4	5	3	1		1	0	0	0	0	0	0	0
113	2	2	19	日本	香川県	三木町	1	0	0	0	0	2	2	1	0	1	0	0	0		1	2						1	2						1		4	2	4	5		1	0	0	0	0	0	0	0
114	2	1	18	日本	香川県	高松市	1	0	0	0	0	2	2	2	1	1	0	0	0			2						1	2						0	4G	5	1	5	5		1	0	0	0	0	1	0	0
115	2	1	18	日本	岡山県	倉敷市中島	1	0	0	0	0	2	2	1	1	1	0	0	0			2						1							0	22	5	2	3	1		1	0	0	0	0	0	0	0
116	2	2	19	日本	香川県	三木町	1	0	0	0	0	2	2	1	1	1	1	0	0		1	2						1	2						1		4	5	2	5		1	0	0	0	1	1	0	0
117	2	2	19	日本	香川県	高松市前田東町	1	0	0	0	0	2	2	3	1	1	0	1	0		1	2						1	2						0	50ギガ	3	2	3	1		1	0	0	0	0	1	0	0
118	2	1	19	日本	香川県	高松市	1	0	0	0	0	2	2	1	1	1	0	0	0			2	3					1	2						1		4	2	5	5		1	0	0	0	0	0	0	0
119	2	3	21	日本	香川県	高松市	1	0	0	0	0	2	2	1	1	1	1	0	0		1	2						1	2						1		4	3	2	3		0	0	0	0	1	0	0	0
120	2	2	20	日本	香川県	高松市	1	0	0	0	0	2	2	1	1	1	0	0	0		1	2						1	2						0	30GB	4	3	2	0	原付	1	0	0	0	0	1	0	0
121	2	1	20	日本	香川県	高松市	1	0	0	0	0	2	1	2	1	1	0	0	0			2						1	2						0	わかりません	4	1	3	3		0	1	0	0	0	1	0	0
122	2	1	18	日本	香川県	高松市	1	0	0	0	0	2	2	1	1	1	1	1	0		1	2						1	2						1		5	2	4	1		1	0	0	0	1	1	0	0
123	2	1	18	日本	岡山県	岡山市	1	0	0	0	0	2	2	3	1	1	0	0	1			2						1	2						1		5	1	5	1		1	0	0	0	0	1	0	0
124	2	3	20	日本	香川県	高松市	1	0	0	0	0	2	2	1	1	1	0	0	0		1	2						1	2						0	30GB	4	4	4	3		1	0	0	0	0	0	0	0
125	2	2	19	日本	香川県	高松市	1	0	0	0	0	2	1	1	1	1	0	0	0		1	2						1	2						0	7GB	4	3	4	3		0	0	0	0	0	1	0	0
126	2	1	19	日本	香川県	三木町	1	0	0	0	0	2	2	1	1	1	1	0	0		1	2						1	2						1		4	3	3	4		0	1	0	0	0	0	0	0
127	2	3	21	日本	香川県	高松市	1	0	0	0	0	2	1	1	1	1	1	0	0		1	2	3					1	2	3					0	25Gバイト	3	4	2	3		0	0	0	0	1	1	1	0
128	2	3	20	日本	香川県	三木町	1	0	0	0	0	2	2	1	1	1	1	0	0		1	2	3					1	2	3					0	？	5	1	3	3		1	0	0	0	0	0	0	0
129	2	1	18	日本	香川県	高松市	1	0	0	0	0	2	2	1	1	1	1	0	0			2						1	2						1		5	2	3	1		0	0	1	0	0	1	0	0
130	2	1	18	日本	香川県	木田郡	1	0	0	0	0	2	2	1	1	1	0	0	0		1	2						1	2						0	5GB	4	2	5	5		0	0	0	0	1	1	0	0
131	2	1	18	日本	香川県	木田郡三木町	1	0	0	0	0	2	2	1	1	1	0	0	0			2						1	2						1		4	2	3	5		0	0	0	0	1	0	0	0
132	2	2	19	日本	東京都	武蔵野市	1	0	0	0	0	2	2	2	1	1	0	0	0		1	2						1	2						1		5	2	4	2		0	0	0	0	1	1	0	0
133	2	2	19	日本	北海道	七飯町	1	0	0	0	0	2	2	2	1	1	0	0	0		1	2						1	2	3					0	50G	5	2	2	2		1	0	0	0	0	0	0	0
134	2	2	19	日本	東京都	武蔵野市	1	0	0	0	0	2	2	2	1	1	1	0	0		1	2	3					1	2	3					1		4	2	4	4		1	0	0	0	1	0	0	0
135	2	2	20	日本	静岡県	伊東市	1	0	0	0	0	2	2	5	1	1	1	0	0		1	2						1	2						0	64	3	4	3	5		1	0	0	0	0	0	0	0
136	2	2	19	日本	東京都	練馬区	1	0	0	0	0	2	2	2	1	0	0	0	0			2						1							1		5	2	3	2		0	0	0	0	1	0	0	0
137	2	2	19	日本	東京都	町田市	1	0	0	0	0	2	2	2	1	1	1	0	0		1	2						1	2						1		5	2	5	1		0	1	0	0	0	0	0	0
138	2	2	19	日本	東京都	杉並区	1	0	0	0	0	2	2	2	1	1	1	0	0		1	2						1	2	3					1		4	1	3	5		1	0	0	0	0	0	0	0
139	2	2	20	日本	埼玉県	さいたま市	1	0	0	0	0	2	2	2	1	1	0	0	0		1	2						1	2						0	60GB	4	1	4	1		1	0	0	0	1	0	0	0
140	2	2	19	日本	東京都	杉並区	1	0	0	0	0	2	2	2	1	1	0	0	0			2						1							0	４G	4	3	2	1		1	0	0	0	0	0	0	0
141	2	2	19	日本	千葉県	千葉市	0	0	1	0	1	2	1	2	1	1	1	0	0			2	3					1		3					1		5	3	4	1		0	0	1	0	0	0	0	0
142	2	2	19	日本	東京都	杉並区	1	0	0	0	0	2	2	2	1	1	1	0	0		1	2						1	2						0	5GB	4	3	4	1		1	0	0	0	0	0	0	0
143	2	2	19	日本	東京都	足立区	1	0	0	0	0	2	2	2	1	1	0	0	0		1	2	3					1	2	3					0	10	4	2	2	1		0	0	0	0	0	1	0	0
144	2	2	19	日本	東京都	日野市	1	0	0	0	0	2	2	2	1	1	1	0	0		1	2						1	2						1		5	1	3	1		1	0	0	0	0	1	0	0
145	2	2	19	日本	千葉県	我孫子市	1	0	0	0	0	2	1	2	1	1	0	0	0		1	2						1							0	毎月５G	2	2	2	1		1	0	0	0	0	1	0	0
146	2	2	19	日本	東京都	豊島区	1	0	0	0	0	2	2	2	1	1	1	0	0		1	2						1	2						1		5	4	3	3		1	0	0	0	0	0	0	0
147	2	2	19	日本	埼玉県	熊谷	1	0	0	0	0	2	2	2	1	1	0	0	0		1	2						1	2						1		5	2	3	1		0	0	0	0	0	0	0	0
148	2	2	19	日本	東京都	西東京市	1	0	0	0	0	2	2	2	1	1	1	1	0			2						1	2						0	32GB	5	2	2	4		1	0	0	0	1	1	0	0
149	2	2	19	日本	埼玉県	北本	1	0	0	0	0	2	2	2	1	1	0	0	0		1	2						1	2						0	１ヶ月20Gバイト	4	2	3	1		0	0	0	0	1	1	0	0
150	2	3	20	日本	北海道	札幌市	1	0	0	0	0	2	2	2	1	0	0	0	0			2						1	2						0	3GB	5	2	3	3		0	0	0	0	0	1	0	0
151	2	2	19	日本	埼玉県	三郷市	1	0	0	0	0	2	1	2	1	1	0	0	0		1	2						1	2	3					0	10GB	4	3	3	1		1	0	0	0	0	1	0	0
152	2	2	20	日本	埼玉県	新座市	1	0	0	0	0	2	2	2	1	1	0	0	0		1	2						1	2	3					1		3	3	1	1		0	0	0	0	0	1	0	0
153	2	4	21	日本	東京都	町田市	1	0	0	0	0	2	2	2	1	0	0	0	0			2							2						1		4	2	2	0	バイク	1	0	0	0	0	0	0	0
154	2	3	19	日本	埼玉県	さいたま市	1	0	0	0	0	2	2	2	1	1	0	0	0			2						1	2						1		5	2	4	1		1	0	0	0	0	0	0	0
155	2	3	21	日本	埼玉県	所沢市	1	0	0	0	0	2	2	2	1	1	1	0	0		1	2						1	2						1		4	2	4	1		1	0	0	0	1	0	0	0
156	2	3	20	日本	神奈川県	鎌倉市	1	0	0	0	0	2	2	2	1	1	1	0	0		1	2						1	2	3		5			0	家族でシェアするもの、容量の細かい数字は0	5	2	3	1		1	0	0	0	1	0	0	0
157	2	3	20	日本	埼玉県	川口市	1	0	0	0	0	2	2	2	1	0	1	0	0		1	2						1	2						1		5	2	2	1		1	0	1	0	0	1	0	0
158	2	3	20	日本	東京都	練馬区	1	0	0	0	0	2	2	2	1	1	0	0	0			2						1	2						1		4	4	4	2		1	1	0	0	0	1	0	0
159	2	2	19	日本	東京都	調布市	1	0	0	0	0	2	2	2	1	1	1	0	0			2						1							1		5	2	4	1		1	0	0	0	0	0	0	0
160	2	2	20	日本	東京都	世田谷区	1	0	0	0	0	2	2	2	1	1	0	0	0		1	2						1	2	3					0	50ギガ	4	4	1	1		1	0	0	0	1	1	0	0
161	2	7	22	日本	宮城県	仙台市	1	0	0	0	0	2	1	1	1	0	0	0	0			2						1	2						0	7	4	4	2	1		0	0	0	0	0	0	0	0
162	2	3	20	日本	東京都	武蔵野市	1	0	0	0	0	2	2	2	1	0	0	0	0			2							2						1		4	2	1	0	して0	0	0	0	0	0	0	0	0
163	2	3	20	日本	東京都	板橋区	1	0	0	0	0	1	2	2	1	1	0	0	0		1	2						1	2						1		1	1	3	1		1	0	0	0	0	0	0	0
164	2	2	19	日本	東京都	日野市	1	0	0	0	0	2	2	2	1	1	1	0	0		1	2						1							1		5	1	3	1		1	0	0	0	0	1	0	0
165	2	2	19	日本	東京都	八王子市	1	0	0	0	0	2	1	2	1	0	0	0	0		1	2						1	2						0	30ギガ	4	5	2	1		1	0	0	0	0	0	0	0
166	2	1	18	日本	山形県	山形市	1	0	0	0	0	2	2	2	1	1	1	0	0		1	2						1	2						0	8ギガ	4	1	2	3		1	1	0	1	0	1	1	0
167	2	1	19	日本	山形県	山形市	1	0	0	0	0	2	2	1	1	0	1	0	0			2						1	2						1		4	4	3	5		1	0	0	0	0	0	0	0
168	2	1	18	日本	山形県	山形市	1	0	0	0	0	2	2	1	1	0	1	0	0		1	2						1	2						1		5	1	4	4		1	0	0	0	0	0	0	0
169	2	1	18	日本	山形県	米沢市	1	0	0	0	0	2	2	2	1	1	1	1	0		1	2						1	2			5			0	50G	4	2	4	2		1	0	1	0	1	0	0	0
170	2	1	19	日本	宮城県	東根市	1	0	0	0	0	2	2	2	1	1	1	0	0		1	2						1	2						1		5	4	4	1		1	0	0	0	0	1	0	0
171	2	1	18	日本	山形県	山形市	1	0	0	0	0	2	2	2	1	0	1	0	0		1	2						1	2						1		4	2	3	4		1	0	0	0	0	0	0	0
172	2	1	18	日本	宮城県	仙台市	1	0	0	0	0	2	2	1	1	1	0	0	0		1	2						1	2						1		5	2	4	4		1	1	0	0	0	1	0	0
173	2	1	18	日本	宮城県	山形市	1	0	0	0	0	2	2	0	1	0	0	0	0		1	2						1	2	3		5			0	20GB	5	2	3	5		1	0	0	0	1	0	1	0
174	2	1	19	日本	宮城県	富谷市	1	0	0	0	0	2	2	2	1	0	0	0	0		1	2						1	2						1		5	1	3	1		0	0	0	0	0	1	0	0
175	2	1	18	日本	宮城県	名取市	1	0	0	0	0	2	2	2	1	0	1	0	0			2						1	2						1		5	2	3	5		0	0	0	0	0	1	0	0
176	2	1	18	日本	山形県	東根市	1	0	0	0	0	2	2	2	1	1	0	0	0		1	2						1	2						1		5	1	4	1		1	0	0	0	0	1	0	0
177	2	1	18	日本	山形県	山形市	1	0	0	0	0	2	2	1	1	1	1	0	0		1	2						1	2						1		5	1	4	4		1	0	0	0	0	0	0	0
178	2	1	18	日本	山形県	山形市	1	0	0	0	0	2	2	2	1	0	1	0	0		1	2						1	2						0	分から0	4	2	1	4		1	1	0	1	0	0	0	0
179	2	1	18	日本	山形県	天童市	1	0	0	0	0	2	2	1	1	0	1	0	0		1	2						1	2						1		4	4	3	5		0	0	0	0	0	1	0	0
180	2	1	18	日本	山形県	山形市	1	0	0	0	0	2	2	2	1	1	1	0	0		1	2						1	2						1		4	2	4	5		1	0	0	0	0	0	0	0
181	2	1	18	日本	新潟県	新発田市	1	0	0	0	0	2	2	2	1	0	1	0	0		1	2						1	2						1		5	5	5	5		1	0	0	0	0	0	0	0
182	2	1	19	日本	山形県	米沢市	0	0	1	0	0	2	2	0	1	0	1	0	0		1	2						1	2			5			0	7GB	4	2	2	1		0	0	0	0	0	0	0	0
183	2	1	18	日本	山形県	高畠町	1	0	0	0	0	2	2	1	1	0	1	0	0		1	2						1	2						0	13GB	5	1	4	1		1	0	0	0	0	0	0	0
184	2	1	18	日本	山形県	山形市	1	0	0	0	0	2	2	2	1	0	1	0	0			2						1	2						0	5G	5	3	3	5		1	0	0	0	0	0	0	0
185	2	1	19	日本	宮城県	仙台市	1	0	0	0	0	2	2	5	1	0	1	0	0		1	2						1	2						1		1	1	4	2		0	0	0	0	0	1	0	0
186	2	1	18	日本	山形県	真室川町	1	0	0	0	0	2	2	2	1	0	1	0	0		1	2						1	2						1		2	3	4	3		1	0	0	0	0	0	0	0
187	2	1	18	日本	福島県	福島市	1	0	0	0	0	2	2	2	1	0	1	0	0			2						1	2						1		3	2	3	4		0	0	0	0	0	1	0	0
188	2	1	18	日本	宮城県	黒川郡大和町	1	0	0	0	0	2	2	1	1	0	1	0	0		1	2						1	2						1		4	3	4	1		1	0	0	0	0	0	0	0
189	2	1	18	日本	山形県	山形市	1	0	0	0	0	2	2	1	1	0	0	0	0		1	2						1	2						0	家族3台で10ギガ	5	4	3	4		1	0	0	0	0	0	0	0
190	2	1	19	日本	岩手県	盛岡市	1	0	0	0	0	2	2	1	1	0	1	0	0		1	2						1	2						1		4	2	4	4		1	0	0	0	0	1	0	0
191	2	1	18	日本	岩手県	盛岡市	1	0	0	0	0	2	2	2	1	1	1	0	0		1	2						1							0	3ギガ	5	3	3	4		1	0	0	0	0	1	0	0
192	2	1	19	日本	宮城県	蔵王町	1	0	0	0	0	2	2	1	1	0	1	0	0		1	2						1	2						0	5GB	4	4	4	1		1	0	0	0	0	0	0	0
193	2	1	18	日本	宮城県	仙台市	1	0	0	0	0	2	2	1	1	0	1	0	0		1	2						1	2						1		5	1	3	2		0	0	0	0	0	1	0	0
194	2	1	19	日本	宮城県	仙台市	1	0	0	0	0	2	2	2	1	0	0	0	0		1	2						1							1		4	2	3	2		1	0	0	0	0	0	0	0
195	2	1	19	日本	山形県	寒河江市	1	0	0	0	0	2	2	1	1	0	1	0	0		1	2						1	2						0	5	4	3	4	1		0	0	0	0	0	1	0	0
196	2	1	18	日本	山形県	山形市	1	0	0	0	0	2	2	1	1	1	1	0	0		1	2						1	2						1		4	3	2	5		1	0	0	0	0	1	0	0
197	2	1	18	日本	山形県	山形市	1	0	0	0	0	2	2	2	1	0	1	1	0			2						1	2						1		5	1	4	5		1	0	0	0	0	0	0	0
198	2	1	18	日本	山形県	山形市	1	0	0	0	0	2	2	1	1	0	1	0	0		1	2	3					1	2	3					0	２０GB（WiFi0の場合）	5	2	3	5		0	0	0	0	1	0	0	0
199	2	1	18	日本	宮城県	仙台市	1	0	0	0	0	2	2	2	1	0	1	0	0		1	2						1	2						0	Wi-Fiの0場所では1か月5ギガまで	4	1	2	5		1	0	0	0	0	0	0	0
200	2	1	19	日本	山形県	東根市	1	0	0	0	0	2	2	1	1	0	0	0	0			2						1	2	3					0	64GB	5	1	3	1		0	0	0	0	0	1	0	0
201	2	1	18	日本	宮城県	大河原町	1	0	0	1	0	2	1	2	1	0	1	0	0		1	2						1	2						1		4	2	4	5		1	0	0	0	0	0	0	0
202	2	2	19	日本	東京都	武蔵野市	1	0	0	0	0	2	2	2	1	1	1	0	0		1	2						1	2						0	0	4	1	4	5		1	0	0	0	0	1	0	0
203	2	7	28	日本	宮城県	仙台	1	0	0	0	0	2	2	1	1	0	0	0	0				3					1		3		5			1		4	4	3	1		1	0	1	0	0	0	0	0
204	2	8	24	日本	滋賀県	大津市	1	0	0	0	0	2	2	1	1	0	0	0	0		1	2						1	2	3					0	7GBだと思います	4	1	4	1		1	0	0	0	0	1	0	0
205	2	1	19	日本	山形県	山形市小白川町	1	0	0	0	0	2	2	2	1	1	1	0	0		1	2						1	2						1		5	3	2	5		1	0	0	0	0	0	0	0
206	2	4	21	日本	愛知県	春日井市	1	0	0	0	0	2	2	1	1	1	0	0	0		1							1	2						0	7GB	5	1	3	4		0	0	0	0	1	1	0	0
207	2	1	18	日本	山形県	山形市	1	0	0	0	0	2	2	5	1	0	1	0	0		1	2						1	2						0	３GB	5	2	3	4		1	0	0	0	0	0	0	0
208	2	8	24	日本	京都	城陽市	1	0	0	0	0	2	1	1	1	0	0	0	0		1	2						1	2						0	6GB	2	1	4	1		1	0	0	0	1	0	0	0
209	2	7	22	日本	山形県	山形市	1	0	0	0	0	2	1	1	1	0	1	1	0		1	2						1	2			5			0	5GB	3	4	2	4		1	0	0	0	0	1	0	0
210	2	3	20	日本	山形県	山形市	1	0	0	0	0	2	2	1	1	0	1	0	0		1	2						1	2						1		5	2	4	4		0	0	0	0	1	0	0	0
211	2	3	20	日本	宮城県	仙台市	1	0	0	0	0	2	2	1	1	1	0	0	0		1	2						1	2						0	20GB	5	1	3	1		0	0	0	0	1	0	0	0
212	2	3	20	日本	宮城県	名取市	1	0	0	0	0	2	2	1	1	0	0	0	0			2						1	2						0	7GB	2	3	2	2		1	0	0	0	0	0	0	0
213	2	3	21	日本	宮城県	仙台市	1	0	0	0	0	2	2	1	1	1	1	0	0		1	2						1	2						1		5	4	4	4		1	0	1	0	0	0	0	0
214	2	3	21	日本	宮城県	仙台	1	0	0	0	0	2	2	2	1	0	0	0	0		1	2						1	2						1		4	3	4	1		1	0	0	0	0	0	0	0
215	2	3	20	日本	山形県	山形市	1	0	0	0	0	2	2	1	1	1	0	0	0		1	2						1							1		4	2	3	4		1	0	0	0	0	0	0	0
216	2	3	20	日本	山形県	山形市	1	0	0	0	0	2	2	1	1	0	1	0	0		1	2						1	2						1		4	1	4	5		1	0	0	0	1	0	0	0
217	2	3	21	日本	山形県	山形市	1	0	0	0	0	2	2	1	1	1	1	0	0		1	2						1	2						1		5	2	1	5		1	0	0	0	0	1	0	0
218	2	4	22	日本	宮城県	仙台市	0	0	1	0	1	2	2	0	1	0	0	0	0	未定の講義も1		2						1	2						0	家族全体で30GB	4	1	3	5		0	0	0	0	0	0	0	0
219	2	3	20	日本	山形県	山形市	1	0	0	0	0	2	2	1	1	0	0	0	0			2						1	2						0	64G	4	1	2	5		1	0	0	0	1	0	0	0
220	2	3	20	日本	山形県	山形市	1	0	0	0	0	2	2	5	1	0	0	0	0			2						1	2						1		5	2	4	4		1	1	0	1	0	0	1	0
221	2	3	20	日本	山形県	山形市	1	0	0	0	0	2	2	0	1	1	1	0	0		1	2						1							1		5	4	3	5		1	0	0	0	0	0	0	0
222	2	3	20	日本	山形県	山形市	1	0	0	0	0	2	2	0	1	1	0	0	0			2						1	2						0	0	3	5	1	5		1	0	0	0	0	0	0	0
223	2	3	20	日本	山形県	山形市	1	0	0	0	0	1	2	1	1	0	0	0	0			2						1	2						1		5	3	2	4		0	0	0	0	0	1	0	0
224	2	3	20	日本	山形県	米沢市	1	0	0	0	0	2	2	1	1	1	0	0	0		1	2						1	2						1		4	4	2	5		1	0	0	0	0	0	0	0
225	2	3	20	日本	山形県	山形市	1	0	0	0	0	2	2	2	1	1	1	0	0		1	2						1	2						1		5	1	4	3		0	0	0	0	0	1	0	0
226	2	3	20	日本	宮城県	名取市	1	0	0	0	0	2	2	5	1	0	1	0	0		1	2						1	2						1		4	3	2	3		0	0	0	0	0	1	0	0
227	2	3	20	日本	山形県	山形市	1	0	0	0	0	2	2	1	1	1	1	0	0		1	2						1	2						0	7GB	5	4	2	5		1	0	0	0	0	1	0	0
228	2	3	20	日本	山形県	山形市	1	0	0	0	0	2	2	0	1	1	1	0	0		1	2						1	2						0	0	5	1	4	5		1	0	0	0	1	1	0	0
229	2	3	20	日本	宮城県	仙台市青葉区	1	0	0	0	0	2	2	5	1	1	1	0	0			2						1	2						1		5	2	3	2		1	1	1	0	0	0	0	0
230	2	3	20	日本	宮城県	仙台市青葉区	1	0	0	0	0	2	2	1	1	1	0	0	0		1	2						1	2						0	50G	5	2	2	1		1	0	0	0	0	1	0	0
231	2	1	19	日本	山形県	山形	1	0	0	0	0	2	2	0	1	1	0	1	0		1	2						1	2						0	1	4	3	4	5		0	0	0	0	1	0	0	0
232	2	1	18	日本	山形県	山形市	1	0	0	0	0	2	2	1	1	1	1	0	0		1	2						1	2						1		4	2	3	4		1	1	0	1	0	1	0	0
233	2	3	20	日本	山形県	山形市	1	0	0	0	0	2	2	1	1	1	1	0	0		1	2	3					1	2	3					1		5	1	2	5		1	0	0	0	0	0	0	0
234	2	1	18	日本	宮城県	仙台市	1	0	0	0	0	2	2	2	1	0	1	0	0			2						1	2						1		4	2	3	4		0	0	0	0	0	1	0	0
235	2	1	19	日本	山形県	天童市	1	0	0	0	0	2	2	1	1	0	1	0	0		1	2						1	2						0	３０GB	4	2	4	4		1	0	0	0	0	0	0	0
236	2	4	24	日本	愛知県	長久手市	1	0	0	0	0	2	2	1	1	1	0	0	0		1	2						1	2						0	15GB	4	2	3	3		0	0	0	0	0	0	0	0
237	2	4	21	日本	埼玉県	深谷市	1	0	0	0	0	2	2	2	1	0	0	0	0			2						1	2						1		5	2	2	1		1	0	0	0	0	0	0	0
238	2	2	20	日本	埼玉県	さいたま市	1	0	0	0	0	2	2	2	1	1	1	0	0	メールのやり取りのみの授業	1	2						1	2						0	20GB	4	2	4	1		1	0	0	0	0	0	0	0
239	2	4	21	日本	東京都	町田市	1	0	0	0	0	2	2	2	1	0	0	0	0		1	2						1	2						0	家族シェアパックで50GB	4	2	3	4		1	0	0	0	0	1	1	0
240	2	2	19	日本	神奈川県	寒川町	1	0	0	0	0	2	2	2	1	1	1	0	0			2						1	2						0	1ヶ月5GB	4	1	4	1		1	0	0	0	0	1	0	0
241	2	2	19	日本	東京都	三鷹市	1	0	0	0	0	2	2	2	1	1	0	0	0		1	2						1	2						1		4	3	4	2		1	0	0	0	0	0	0	0
242	2	2	19	日本	埼玉県	鶴ヶ島市	1	0	0	0	0	2	2	5	1	1	0	0	0		1	2						1	2						1		5	3	4	2		1	0	0	0	0	1	0	0
243	2	2	19	日本	埼玉県	さいたま市	1	0	0	0	0	2	2	2	1	1	1	0	0		1	2						1	2						0	50GB/月	4	2	2	4		0	0	0	0	0	0	0	0
244	2	2	19	日本	東京都	宮前	1	0	0	0	0	2	2	2	1	1	1	0	0		1	2	3					1	2	3					0	50G	4	3	2	2		1	0	0	0	0	0	0	0
245	2	3	21	日本	京都府	京都市	0	0	1	0	0	2	2	2	1	0	1	0	0			2	3					1	2						1		4	1	2	1		1	0	0	0	0	1	0	0
246	2	2	19	日本	東京都	葛飾区	1	0	0	0	0	2	2	2	1	0	0	0	0			2						1	2						1		3	3	4	4		0	0	1	0	0	1	0	0
247	2	2	19	日本	東京都	葛飾区	1	0	0	0	0	2	2	2	1	1	0	0	0		1	2						1	2						1		5	2	2	1		1	0	1	0	0	0	0	0
248	2	2	19	日本	埼玉県	さいたま市	1	0	0	0	0	2	2	2	1	1	0	0	0		1	2						1	2						1		5	1	3	1		1	0	0	0	0	0	0	0
249	2	1	19	日本	大分県	大分市	1	0	0	0	0	2	1	2	1	1	0	0	0		1	2	3					1	2	3					1		5	1	4	5		1	0	0	0	1	1	0	0
250	2	2	21	日本	東京都	練馬区	1	0	0	0	0	2	2	2	1	0	0	0	0		1	2						1							1		4	4	1	4		1	0	0	0	0	1	0	0
251	2	4	21	日本	東京都	西東京市	1	0	0	0	0	2	2	2	1	0	0	0	0		1	2						1	2						0	20GB	1	4	2	5		1	0	0	0	0	0	0	0
252	2	4	22	日本	東京都	府中市	1	0	0	0	0	2	2	2	1	1	1	0	0		1	2	3					1	2	3		5			0	20GB	5	2	2	1		0	0	1	0	0	1	0	0
253	2	2	19	日本	群馬県	板倉町	1	0	0	0	0	2	2	1	1	1	0	0	0		1	2	3					1	2	3					1		5	2	2	1		0	1	0	0	0	1	0	0
254	2	2	20	日本	東京都	杉並区	1	0	0	0	0	2	1	2	1	1	1	0	0		1	2						1	2						1		4	4	3	5		0	0	0	0	0	1	0	0
255	2	3	21	日本	千葉県	船橋市	1	0	0	0	0	2	2	2	1	1	0	0	0		1	2						1	2						1		4	3	1	1		1	1	0	0	0	0	0	0
256	2	4	21	日本	東京都	武蔵野市	1	0	0	0	0	2	2	2	1	0	0	0	0		1	2						1							0	7ギガ	4	3	1	5		0	0	0	0	0	0	0	0
257	2	4	21	日本	東京都	小平市	1	0	0	0	0	2	2	2	1	0	0	0	0			2						1	2						0	7G	4	1	4	1		1	0	0	0	0	0	0	0
258	2	4	21	日本	栃木県	大垣市	1	0	0	0	0	2	2	2	1	1	1	0	0		1	2						1	2						0	20	4	2	3	3		0	0	0	0	0	1	0	0
259	2	4	22	日本	栃木県	宇都宮	1	0	0	0	0	2	2	2	1	0	0	0	0		1	2						1							1		3	3	3	3		1	0	1	0	1	1	0	0
260	2	4	21	日本	栃木県	大田原市	1	0	0	0	0	2	1	2	1	0	1	0	0		1		3					1		3					0	50ギガ	4	2	1	3		0	0	0	0	0	1	0	0
261	2	4	21	日本	栃木県	宇都宮市	1	0	0	0	0	2	2	5	1	0	0	0	0		1		3					1		3					1		4	2	2	2		1	0	0	0	0	0	0	0
262	2	3	20	日本	新潟県	燕市	0	0	0	1	0	2	2	1	1	1	1	0	0		1	2						1	2	3					0	5	3	4	1	1		0	0	0	0	0	0	0	0
263	2	3	21	日本	新潟県	新潟市	1	0	0	0	0	2	2	2	1	1	1	0	0		1	2						1	2						1		4	3	2	1		1	0	0	0	0	0	0	0
264	2	3	20	日本	新潟県	新潟市	1	0	0	0	0	2	2	2	1	1	1	0	0		1	2						1	2						1		4	2	4	1		1	0	1	0	0	0	0	0
265	2	4	23	日本	新潟県	新潟	1	0	0	0	0	2	2	2	1	1	1	0	0		1	2	3					1							0	5GB	4	4	3	2		1	0	0	0	0	0	0	0
266	2	3	20	日本	新潟県	新潟市	1	0	0	0	0	2	2	1	1	1	1	0	0		1	2						1	2						0	50GB	5	3	2	5		0	0	0	0	0	1	0	0
267	2	3	20	日本	新潟県	新潟市	1	0	0	0	0	2	2	2	1	1	1	0	0		1	2	3					1	2	3					0	15	4	5	3	5		1	0	0	0	0	1	0	0
268	2	3	20	日本	新潟県	新潟	1	0	0	0	0	2	2	2	1	1	1	0	0		1	2						1	2						0	3GB	4	2	4	1		1	0	0	0	0	0	0	0
269	2	3	20	日本	新潟県	新潟市	1	0	0	0	0	2	1	2	1	1	1	0	0			2						1	2						1		4	1	4	1		0	0	0	0	0	0	0	0
270	2	3	20	日本	新潟県	新潟市	1	0	0	0	0	2	2	5	1	1	1	0	0		1	2	3					1	2	3					1		5	2	5	5		1	0	0	0	0	0	0	0
271	2	3	20	日本	新潟県	新潟市	1	0	0	0	0	2	2	1	0	0	1	1	1			2						1	2						0	6GB	5	2	4	1		1	0	1	0	0	0	0	0
272	2	3	20	日本	新潟県	長岡市	1	0	0	0	0	2	2	2	1	1	1	1	0		1	2						1	2						0	2ギガ	4	3	2	1		1	0	0	0	0	1	0	0
273	2	3	20	日本	新潟県	新潟市中央区	1	0	0	0	0	2	2	2	1	1	1	0	0		1	2						1	2						0	7GB	5	4	4	5		1	0	1	0	0	1	0	0
274	2	3	20	日本	新潟県	新潟市	1	0	0	0	0	2	2	2	1	1	1	0	0		1	2						1	2						1		5	2	2	2		0	0	0	0	1	0	0	0
275	2	3	20	日本	栃木県	那須烏山市	1	0	0	0	0	2	2	2	1	0	1	0	0		1							1							0	60	2	4	2	1		1	0	0	0	0	0	0	0
276	2	2	20	日本	栃木県	那須烏山市	1	0	0	0	0	1	1	5	1	1	1	0	0		1							1							0	50GB	3	3	3	1		1	1	0	0	0	0	0	0
277	2	2	19	日本	栃木県	宇都宮	1	0	0	0	0	2	2	2	1	0	1	0	0		1	2						1	2						0	しら0	4	5	3	4		0	0	0	0	0	0	0	0
278	2	2	19	日本	栃木県	芳賀町	0	0	0	1	0	2	2	2	1	1	1	0	0		1	2						1	2						1		4	3	3	3		1	0	0	0	0	0	0	0
279	2	2	19	日本	栃木県	宇都宮	0	0	0	1	0	2	2	2	1	1	1	0	0		1							1							0	5G	2	5	2	2		1	0	0	0	0	0	0	0
280	2	2	19	日本	栃木県	鹿沼市	1	0	0	0	0	2	2	5	1	0	0	0	0		1	2						1	2						1		4	2	3	3		1	0	0	0	0	1	0	0
281	2	2	19	日本	栃木県	宇都宮	1	0	0	0	0	2	2	2	1	1	1	0	0		1							1							0	0	4	3	4	1		0	0	1	0	0	1	0	0
282	2	3	21	日本	栃木県	真岡	1	0	0	0	0	1	1	2	1	1	1	0	0		1	2						1	2						0	家族で５０ギガ	5	4	1	3		0	0	0	0	0	0	0	0
283	2	2	19	日本	栃木県	栃木市	1	0	0	0	0	2	2	2	1	1	0	0	0		1	2						1	2						1		3	3	1	3		1	0	0	0	0	0	0	0
284	2	2	19	日本	栃木県	佐野市	1	0	0	0	0	2	2	2	1	1	1	0	0		1	2	3					1	2	3					1		4	1	3	1		1	0	0	0	0	0	0	0
285	2	2	19	日本	栃木県	宇都宮市	1	0	0	0	0	2	2	5	1	0	1	0	0		1							1							0	50	3	4	2	2		0	0	0	0	0	1	0	0
286	2	2	20	日本	栃木県	真岡市	1	0	0	0	0	2	2	2	1	1	1	0	0		1	2						1	2						0	５GB	4	3	3	2		1	0	0	0	0	0	0	0
287	2	2	19	日本	栃木県	那須塩原市	1	0	0	0	0	2	2	2	1	1	0	0	1		1	2						1	2	3					1		4	4	4	3		1	0	1	0	1	0	0	0
288	2	3	20	日本	栃木県	宇都宮市	1	0	0	0	0	1	2	2	1	0	0	0	0		1							1							0	Wi-Fiを利用し、端末については親に任せているので0が上限は1。	4	2	3	5		1	0	0	0	0	0	0	0
289	2	2	19	日本	栃木県	宇都宮市	1	0	0	0	0	2	2	2	1	1	1	0	0		1	2						1	2						1		5	1	3	4		1	0	0	0	0	1	1	0
290	2	2	19	日本	栃木県	茂木町	0	0	0	0	1	2	2	1	1	0	1	0	0		1	2						1	2						1		4	2	5	3		1	0	0	0	0	1	0	0
291	2	2	19	日本	栃木県	鹿沼市幸町	1	0	0	0	0	2	2	2	1	0	1	0	0		1							1							1		3	1	3	3		1	0	0	0	0	0	1	0
292	2	2	19	日本	栃木県	壬生町	1	0	0	0	0	2	2	2	1	0	1	0	0		1	2						1							0	月30G	3	3	2	3		0	0	0	0	0	1	0	0
293	2	3	20	日本	栃木県	日光市	1	0	0	0	0	2	2	2	1	1	1	0	0		1		3					1	2	3					1		4	3	4	1		1	0	0	0	0	1	0	0
294	2	1	19	日本	栃木県	芳賀町	1	0	0	1	0	2	2	2	1	0	1	0	0		1	2						1	2						0	7GB	4	3	1	4		1	0	0	0	1	0	0	0
295	2	2	19	日本	栃木県	高根沢町	1	0	0	0	0	2	2	2	1	1	1	0	0		1	2						1	2	3					1		3	2	4	3		1	0	0	0	0	0	0	0
296	2	3	20	日本	栃木県	宇都宮	1	0	0	0	0	2	2	5	1	1	1	0	0		1							1							1		2	4	3	2		0	0	0	0	0	0	0	0
297	2	2	20	日本	栃木県	宇都宮市徳次郎町	1	0	0	0	0	2	2	2	1	1	0	0	0		1	2						1	2			5			0	25G	5	3	4	3		1	0	0	0	0	0	0	0
298	2	2	19	日本	栃木県	宇都宮	1	0	0	0	0	2	2	2	1	0	1	0	0			2						1	2						0	60	4	3	3	2		0	0	0	0	1	0	0	0
299	2	2	19	日本	栃木県	真岡	1	0	0	0	0	2	1	0	1	1	1	0	0		1	2						1	2						0	60ギガ	4	5	2	3		1	0	0	0	0	0	0	0
300	2	3	20	日本	栃木県	宇都宮市	0	0	1	0	0	2	1	5	1	1	1	0	0		1	2						1	2						1		5	3	2	4		1	1	1	0	0	1	0	0
[truncated: 101 more columns]

## Sheet: Pregnant Woman
agree	targent	sex	ordi	fever	thro	mala	coug	m_smoke	Diseases being treated	respiratory disease	mental disorder	Work	Occupation	Work place	how to commit	work status	live with family	number of family	fam_rela_1	fam_age_1	fam_bredis_1	fam_othdis_1	fam_smo_1	fam_rela_2	fam_age_2	fam_bredis_2	fam_othdis_2	fam_smo_2	fam_rela_3	fam_age_3	fam_bredis_3	fam_othdis_3	fam_smo_3	fam_rela_4	fam_age_4	fam_bredis_4	fam_othdis_4	fam_smo_4	fam_rela_5	fam_age_5	fam_bredis_5	fam_othdis_5	fam_smo_5	fam_rela_6	fam_age_6	fam_bredis_6	fam_othdis_6	fam_smo_6	fami preg
1	1	2	1					2	2			1	1	1	5	2	2
1	1
1	1	2	1					2	2			6					1	1	1	29	0	0	2																										2
1	1	2	1					1	2			1	1	1	1	3	1	1	1	34	0	1	2																										2
1	1
1	1	2	1					2	2			1	5	2	3	3	1	1	1	30	0	0	2																										2
1	1	2	1					2	2			1	1	2	1	3	1	1	1	28	0	0	2																										1
1	1
1	1	2	1					2	2			1	5	2	1	3	1	1	1	24	0	0	1	0	0	0	0	2																					2
1	1	2	1					2	2			4	9	2	5	3	1	1	1	41	0	0	1																										2
1	1	2	1					2	2			1	0	2	1	3	1	3	1	33	0	0	2	5	5	0	0	2	6	2	0	0	2																2
1	1	2	1					1	2			2	3	2	1	3	1	2	1	39	0	high blood pressure	1	5	2	0	0	2																					2
1	1	2	1					2	1	0	0	1	1	1	1	3	2
1	1	2	1					2	2			1	9	2	3	3	2
1	1	2	1					2	2			2	1	1	0	3	1	1	1	31	0	0	2																										2
1	1	2	1					2	2			2	5	2	1	3	1	1	1	27	0	0	2																										2
1	1	2				4		2	2			1	1	1	1	3	1	2	1	49	0	0	2	5	4	0	0	2																					1
1	1	2	1					2	2			1	1	1	1	3	1	1	1	33	0	0	2																										2
1	1	2			3	4		2	2			1	6	2	1	3	1	1	1	28	0	0	1																										2
1	1	2	1					2	2			6					1	1	1	31	0	0	2																										2
1	1	2	1					2	1	0	3	1
1	1	2	1					1	2
1	1	2	1					2	2			1	1	1	1	3	1
1	1	2	1					2	2			3	5	2	5	3	2
1	1	2	1					2	2			1	0	2	2	3	1	1	1	30	0	0	1																										1
1	2	2	1					2	2			6
1	1	2	1					1	2			1	1	1	1	3	1	1	1	27	0	0	1																										2
1	1	2	1					2	2			1	1	1	1	3	1	1	1	35	0	0	2	0	0	0	0	2																					2
1	1	2	1					2	2			1	1	1	1	3	1	2	1	31	0	0	1	3	4	0	0	2																					2
1	1	2	1					2	1	0	3	6					1	2	1	33	0	0	2	5	4	asthma	0	2																					1
1	1	2	1					2	2			1	5	2	0	3	1	4	1	38	0	0	1	3	5	0	0	2	10	64	0	cancer	1	9	62	0	0	1											1
1	1
1	1	2	1					1	2			1	1	2	1	2	1	1	1	41	0	0	2																										2
1	2	2	1					2	2			3	1	1	1	3	1	4	1	41	0	0	2	5	3	0	0	2	3	0	0	0	2	0	15	0	0	2											2
1	1	2	1					2	2			2	1	2	1	3	1	2	1	36	0	0	1	5	3	0	0	2																					2
1	1
1	1	2	1					2	1	0	3	3	1	2	1	3	1	1	1	42	0	0	2																										2
1	1	2	1					1	2			3	1	2	3	3	1	2	1	29	0	0	1	3	3	0	0	2																					2
1	1	2	1					2	2			6					1	1	1	44	0	0	2																										2
1	1	2	1					2	2			1	5	2	3	3	1	3	1	34	0	0	2	3	4	0	0	2	4	1	0	0	2																1
1	1	2			3	4	5	2	1	0	3	1	5	2	1	3	1	1	1	35	0	0	1																										2
1	1	2	1					2	2			1	1	1	1	3	1	2	1	33	0	0	1	3	6	0	0	2																					2
1	1	2	1					2	2			1	9	2	1	3	1	1	1	30	0	0	2																										2
1	1	2	1					2	2			2	9	2	3	3	1	3	1	34	0	0	2	5	6	0	0	2	3	3	0	0	2																2
1	1	2	1					2	2			6					1
1	1	2	1					2	1	asthma	3	6					1	3	1	46	0	Diabetes	2	5	5	0	0		6	1	0	0	2																2
1	1	2					5	2	2			1	4	2	1	3	1	1	1	29	0	0	2																										2
1	1	2				4		2	2			1	1	2	3	3	1	2	1	40	0	0	1	3	5	0	0	2																					2
1	1	2	1					1	2			1	1	2	1	3	1	1	1	36	0	0	2																										2
1	1	2	1					1	2			1	3	2	5	3	1	1	1	26	0	1	1																										2
1	1	2	1					2	1	0	3	1	1	1	1	3	1	2	1	37	0	0	2	3	3	0	0	2																					1
1	1	2	1					1	2			1	1	1	1	3	1	2	1	40	0	0	1	5	5	0	0	2	8																				1
1	1	2	1					2	2			6					1	1	1	45	0	0	2																										2
1	1	2	1					2	2			1	3	2	1	3	1	1	1	34	0	0	2																										2
1	1
1	1	2	1					2	2			6					1	3	1	33	0	0	2	3	3	0	0	2	5	1	0	0	2																2
1	1	2	1					2	1	0	3	1	1	1	1	3	1	1	1	33	0	0	2																										2
1	1	2	1					2	2			6					1	3	1	41	0	0	1	5	7	0	0	2																					1
1	1	2	1					2	2			6					1	1	1	29	0	0	1																										2
1	1	2	1					2	2			1	4	2	3	3	1	1	1	31	0	0	1																										2
1	1	2	1					2	2			3	1	1	1	3	1	1	1	29	0	0	2						13																				2
1	1	2	1					2	2			1	1	2	1	3	1	1	1	29	0	0	2																										2
1	1	2	1					1	2			1	1	1	3	3	1	1	1	38	0	1	1																										2
1	1	2	1					2	2			1	1	2	1	3	1	3	1	32	0	0	2	5	3	0	0	2	3	1	0	0	2																1
1	1	2	1					2	2			3	5	2	1	3	1
1	1	2					5	1	2			1	1	2	3	3	1	1	1	24	0	0	1																										2
1	2	2	1					2	2			3	1	2	1	3	1	2	1	32	0	0	2	5	0	0	0	2																					2
1	1	2	1					1	2			3	5	2	3	2	1	1	1	42	0	0	2																										2
1	1	2	1					2	2			2	5	2	4	3	1	2	1	43	0	0	1	5	8	0	0	2																					2
1	1	2	1					2	2			3	9	2	1	3	1	1	1	40	0	0	2																										2
1	1	2	1					2	2			2	6	2	3	3	1	1	1	31	0	0	2																										2
1	1	2	1					2	2			1	1	1	1	2	1	1	1	36	0	0	2																										2
1	1	2				4		2	2			1	5	2	1	3	1
1	1	2	1					2	1	0	3	1	9	2	1	3	1	1	1	26	asthma	0	2																										2
1	1	2	1					2	2			4	1	2	1	3	1	1	1	27	0	0	2																										2
1	1	2	1					1	1	0	0	1	1	2	1	3	1	1	1	32	0	0	1																										2
1	1	2					5	2	2			1	5	2	1	3	1	1	1	34	0	0	1																										2
1	1	2	1					1	2			1	1	2	1	3	1	1	1	26	0	0	1																										2
1	1	2	1					1	2			3	1	2	1	3	1	1	1	25	0	0	1																										2
1	1	2	1					2	2			1	5	2	1	3	1	2	1	33	0	0	2	3	6	0	0	2																					2
1	1	2	1					2	2			1	1	2	1	3	1	2	1	40	0	0	2	5	4	0	0																						2
1	1	2	1					2	1	0	3	6					1	1	1	28	0	0	2																										2
1	1	2	1					2	2			1	1	1	1	3	1	2	1	33	0	0	2	3	2	0	0	2																					2
1	1	2	1					2	2			1	1	1	1	3	1
1	1	2	1					2	2			3	1	1	1	2	1	1	1	40	0	0	1																										2
1	1	2	1					2	2			3	1	1	1	2	1	1	1	35	0	0	2																										2
1	1	2	1					2	2			1	5	2	3	3	1	1	1	26	0	0	2																										1
1	1	2	1					2	2			1	1	1	1	3	1	1	1	32	0	0	1																										2
1	1	2	1					2	2			1	9	2	3	3	1	1	1	36	0	0	2																										2
1	1	2	1					2	2			1	2	1	1	3	2
1	1	2					5	2	2			1	5	2	1	3	1	1	1	33	0	0	2																										2
1	1	2	1					2	2			5					1	1	1	44	0	0	2																										2
1	1	2	1					1	2			1	5	2	1	3	2
1	1	2	1					2	1	0	3	1	1	2	1	3	1	2	1	26	asthma	0	2	3	4	0	0	2																					2
1	1	2	1					2	2			1	5	2	1	3	1	1	1	39	0	0	1																										2
1	1
1	1	2	1					2	2			4	3	2	3	3	1
1	1
1	1	2	1					2	1	Hashimoto's thyroiditis	3	1	1	1	1	3	1	1	1	43	0	0	2																										2
1	1	2	1					2	2			1	4	2	3	3	1	1	1	38	0	0	1																										2
1	1	2	1					2	2			4	5	2	3	3	1	3	1	31	0	0	2	5	4	0	0	2	0				2																2
1	1	2	1					2	2			6					1	2	1	31	0	0	2	3	1	0	0	2																					1
1	1	2	1					2	2			6					1	2	1	33	0	0	1	5	0	0	0	2																					2
1	1	2	1					2	1	0	3	1	5	2	3	3	1	1	1	31	0	0	1																										2
1	1	2	1					2	2			3	2	1	1	3	1	1	1	35	0	0	1																										2
1	1	2	1					2	1	asthma	3	1	4	1	2	3	1	1	1	45	1	0	2																										1
1	1	2	1					1	2			3	5	2	4	3	1	1	1	32	0	0	1																										2
1	1	2	1					2	2			3	4	2	1	3	1	1	1	24	0	0	2																										2
1	1	2	1					2	1	0	0	3	1	2	1	3	1	1	1	42	0	0	2																										2
1	1
1	1	2	1					2	1	0	3	6					2
1	1	2	1					2	2			1	1	1	1	3	1	1	1	41	0	0	1																										2
1	1	2	1					1	2			3	5	2	1	3	1	1	1	39	0	high blood pressure	1																									1	2
1	1	2	1					2	2			3	1	2	1	3	1	1	1	34	0	0	2																										2
1	1	2	1					2	2			1	4	2	3	3	1	2	8	64	0	0	2	1	33	0	0	2																					2
1	1	2	1					2	2			1	0	2	1	3	1	1	1	29	0	0	2																										2
1	1	2	1					2	2			1	9	2	1	3	1	1	1	31	0	0	2																										2
1	1	2				4		2	2			1	5	2	1	3	1	2	1	32	0	0	1	5	3	0	0	2																					2
1	1	2	1					2	2			4	4	2	1	3	1	1	1	40	0	0	2																										1
1	1	2	1					2	2			1	1	1	1	3	1	1	1	34	0	0	1																										1
1	1	2	1					2	2			1	9	2	3	2	2
1	1	2	1					2	1	asthma	3	1	5	2	5	2	1	2	1	36	0	0	1	3	6	asthma	0	2																					2
1	1	2	1					2	2			1	1	1	1	3	1
1	1	2	1					2	2			1	1	1	1	3	2
1	1	2	1					2	1	0	3	6					1	2	1	33	0	0	2	5	3	0	0	2																					2
1	1	2	1					2	2			1	5	2	1	3	1	1	1	26	0	0	2	0	0	0	0	2																					2
1	1	2	1					2	2			6					1	1	1	33	0	0	2																										2
1	1	2	1					2	2			1	1	2	1	3	1	1	1	29	0	0	2																										2
1	1	2	1					2	2			1	1	1	3	3	1	2	1	33	0	0	2	3	2	asthma	0	2																					2
1	1	2	1					2	2			3	1	2	1	3	1	1	1	34	0	0	1																										1
1	1	1	1					2	2			1	4	1	3	3	1
1	1	2	1					2	1	0	3	1	5	2	4	3	1	2	1	38	asthma	0	1	3	4	0	0	2																					2
1	1	2	1					2	2			1	5	2	3	3	1	2	1	38	0	0	2	5	2	0	0	2																					2
1	1	2	1					2	2			1	1	2	1	3	1	1	1	29	0	0	2																										2
1	1	2	1					2	2			6					1	2	1	35	0	0	2	5	0.75	0	0	2																					2
1	1	2	1					1	2			3	6	2	3	3	1	3	1	32	0	1	1	5	1	0	0	2																					1
1	1	2	1					1	1	asthma	3	1	1	2	1	3	1	2	1	38	0	0	1	3	2	0	0	2																					1
1	1	2	1					2	2			1	5	2	5	3	2
1	1	2	1					2	1	0	3	1	5	2	1	3	1	1	1	30	0	0	2																										2
1	1	2	1					1	2			1	9	2	3	3	1	4	1	20	asthma	0	2	8	48	0	0	1	14	20	0	0	1																1
1	1	2	1					1	2			1	5	2	3	3	1	2	1	26	0	0	1																										1
1	1	2	1					2	2			1	3	2	5	3	1	1	1	25	1	1	2																										2
1	1	2	1					2	2			1	5	2	1	3	1
1	1	2	1					2	2			2	0	2	1	3	1	1	1	39	0	0	1																										2
1	1	2	1					1	2			3	1	2	3	3	1	2	1	34	0	0	1	3	2	0	0	2																					1
1	1	2	1					2	2			1	5	2	3	3	1	1	1	28	0	0	2																										2
1	1	2	1					2	2			1	1	1	1	3	1	1	1	34	0	0	2																										2
1	1	2	1					1	1	asthma	3	1	5	2	3	3	1	2	1	35	0	0	1	5	2	0	0	2																					2
1	1	2	1			4		2	1	0	3	6					1	1	1	25	0	0	2																										2
1	1	2	1					2	2			2	0	2	1	3	1	1	1	33	0	0	1																										2
1	1	2	1				5	1	1	asthma	3	1	1	2	1	3	2
1	1
1	1	2	1					1	2			3	1	1	1	3	1	2	1	35	0	1	1	3	4	0	0	2																					2
1	1	2	1					2	2			6					1	1	1	33	0	1	2																										2
1	1	2	1					2	2			1	5	2	1	3	1	1	1	34	0	0	2																										2
1	1	2	1					2	2			1	4	2	1	3	1	1	1	29	0	0	2																										2
1	1	2				4		2	2			3	5	2	3	3	1	1	1	32	0	1	2																										2
1	1	2	1					1	1	0	1	2	9	2	3	3	1
1	1	2	1					1	1	0	3	1	5	2	1	3	1	1	1	28	0	1	1																										1
1	1	2	1					2	2			1	1	1	1	3	1	1	1	32	0	0	2																										2
1	1	2	1					1	2			1	1	2	1	3	1	3	1	34	0	0	2	5	4	0	0	2																					1
1	1	2	1					2	2			1	4	2	3	3	1
1	1	2	1					1	2			1	0	2	3	3	2
1	1	2	1					2	2			1	1	1	3	3	1	2	1	32	0	0	2	5	3	0	0	2																					2
1	1	2	1					2	2			2	5	2	3	3	1	3	1	37	0	0	2	3	9	asthma	0	2	4	7	asthma	0	2																2
1	1	2	1					1	2			1	5	2	1	3	1
1	1	2	1					2	2			5					1	1	1	30	0	0	2																										2
1	1	2	1					2	2			3	1	2	1	3	1	3	1	36	0	0	2	3	3	0	0	2																					2
1	1	2	1					2	1	0	0	1	1	2	1	3	1	1	1	38	0	0	2																										2
1	1	2			3		5	2	2			1	0	2	3	3	1
1	1	2	1					2	2			6					1	1	1	28	0	0	2																										2
1	1	2	1					2	2			1	5	2	1	3	1	1	1	29	0	0	1																										2
1	1	2	1					2	2			1	1	1	1	3	1	1	1	27	0	0	2																										2
1	1	2	1					2	2			6					1	1	1	25	0	0	2																										2
1	1	2	1					2	1	0	3	1	1	1	1	3	1
1	1	2	1			4		1	2			1	0	2	1	3	1	2	1	35	0	0	1																										1
1	1	2	1					1	1	0	2	6					1	2	1	45	0	0	1	8	66	0	0	1																					2
1	1	2	1					2	2
1	1	2	1					2	2			1	4	2	1	3	1	1	1	27	0	0	1																										2
1	1	2	1					2	2			1	1	2	1	3	1	1	1	36	0	0	1																										2
1	1	2	1					2	2			1	1	1	1	3	1	1	1	28	0	0	1																					1	28	0	0	1	2
1	1	2	1					1	1	0	1	2	5	2	4	3	1	1	1	30	0	0	2																										2
1	1	2	1					2	2			1	4	1	1	3	1	1	1	29	0	0	2																										2
1	1	2	1					1	2			2	9	2	3	3	1	3	1	40	0	0	1	3	8	asthma	0	2	4	3	0	0	2																2
1	1	2				4		2	2			3	1	2	1	3	1	1	1	33	0	0	2																										2
1	1	2	1					2	2			6					1	2	1	31	0	0	2	3	1	0	0	2																					1
1	1	2	1					2	2			1
1	1	2	1					2	2			1	4	2	3	3	1	1	1	37	0	0	2																										2
1	1	2	1					2	2			1	5	2	3	3	1	2	1	32	0	0	2	5	0	0	0	2																					2
1	1	2	1					1	1	0	3	3	1	1	1	3	1	1	1	35	0	0	1						5																				2
1	1	2	1					2	2			1	5	2	1	3	1	1	1	34	0	0	2																										2
1	1	2	1					2	2			1	2	2	4	3	1	2	1	29	0	0	1	5	2	0	0	2																					1
1	1	2	1					1	2			1	0	2	3	3	1	4	1	30	0	0	1	7	54	0	0	1	3	4	0	0	2	4	2	0	0	2											1
1	1	2	1					2	2			2	6	2	3	3	1	4	1	38	0	1	2	3	2	asthma	0	2	7	67	0	1	1	8	63	1	1	2											2
1	1
1	1	2	1					2	1	0	2	6					1	2	7	72	0	1	1	8	65	0	0	1																					2
1	1	2	1					2	2			1	1	1	1	3	1	1	1	33	0	0	1																										2
1	1	2	1					2	2			1	1	1	1	3	1	1	1	28	0	0	1																										2
1	1	2	1					1	2			1	1	2	5	3	1	1	1	30	0	0	1																										2
1	1	2	1					1	2			1	1	2	3	3	1	2	1	32	0	0	2	3	1	0	0	2																					2
1	1	2	1					1	2			1	9	2	1	3	1	2	1	40	asthma	0	2	5	4	0	0	2																					2
1	1	2	1					2	2			6					1
1	1	2	1					2	2			6					2
1	1
1	1	2	1					2	2			3	9	2	3	3	1	1	1	26	0	0	2																										2
1	1	2	1					2	2			1	1	2	1	3	1	2	1	34	0	0	2																										2
1	1	2	1					2	2			6					1	3	1	27	0	0	2	3	3	0	0	2	4	1	0	0	2																2
1	1	2	1					1	2			1	5	2	1	3	1	1	1	35	0	0	1																										2
1	1	2	1					2	2			6					1
1	1	2	1					2	2			1	2	2	1	3	1	1	1	27	0	0	2																										2
1	1	2	1					2	2			3	1	2	2	3	1	2	1	30	0	0	2	5	2	0	0	2																					2
1	1	2	1					2	1	asthma	3	1	5	2	1	3	1	1	1	31	0	0	2																										2
1	1	2	1					2	2			1	0	2	1	2	1	1	1	33	0	0	2																										2
1	1	2	1					2	2			1	1	2	1	3	1	2	1	34	0	0	2																										2
1	1	2	1					2	2			3	2	2	1	3	1	1	1	34	0	0	2																										2
1	1	2	1					2	2			1	9	2	3	3	1	1	1	39	asthma	0	1																										2
1	1	2	1					2	2			1	5	2	1	3	1	1	1	26	0	0	2																										2
1	1	2	1					2	2			6					1
1	1	2	1					2	2			2	1	1	1	3	1	1	1	32	0	0	1																										2
1	1	2	1					2	2			6					2
1	1	2	1					2	1	0	0	6
1	1	2	1					2	2			6					1	1	1	33	0	0	2																										2
1	1	2	1					2	2			3	1	1	1	3	1	1	1	31	0	0	2																										2
1	1	2	1					2	2			1	1	2	3	3	1	1	1	29	0	0	2																										2
1	1	1	1					2	2			1	5	2	5	3	1	1	1	30	0	0	2																										2
1	1	2	1					2	2			3	5	2	3	3	1
1	1	2	1					2	2			3	1	1	1	2	1	1	1	32	0	0	1																										2
1	1
1	1	2	1					2	2			4	1	2	2	3	1	1	1	32	0	0	2																										2
1	1	2	1					1	2			6					2
1	1	2	1					2	2			3	1	2	1	3	1	1	1	29	0	0	2																										2
1	1	2	1					2	2			1	0	2	1	3	1	1	1	26	0	0	2																										2
1	1	2	1					1	2			1	1	1	1	3	1	1	1	30	0	0	2																										2
1	1	2	1					2	1	0	3	1	1	2	1	3	1	1	1	43	0	high blood pressure	2																										2
1	2	2	1					2	2			4	9	2	3	3	1	2	1	38	0	0	2	3	0	0	0	2																					2
1	1	2	1					1	2			1	1	1	1	3	1	2	1	41	0	0	1	3	1	0	0	2																					2
1	1	2	1					2	2			1	1	2	1	3	1	1	1	51	0	0	1																										2
1	1	2	1					2	2			6					1
1	1	2	1					2	2			1	1	2	1	3	1	1	1	26	0	0	2																										2
1	1	2	1					2	2			3	5	2	5	3	1	1	1	39	0	0	1																										1
1	1	2	1					2	2			1	1	2	3	3	1	1	1	26	0	0	2																										2
1	1	2	1					2	2			1	5	2	1	2	1	2	1	39	0	0	2	5	2	0	0	2																					2
1	1	2	1					2	2			1	2	2	3	3	1	1	1	29	0	0	2																										2
1	1	2	1					2	2			1	5	2	2	3	1	2	7	63	0	0	1	8	62	0	0	2	0	35	0	0	1																2
1	1	2	1					2	2			1	2	2	1	3	1	3	1	38	0	0	2	5	4	0	0	2	6	2	0	0	2																1
1	1	2	1					1	2			1	9	2	1	3	1
1	1	2	1					1	2			3	1	2	1	3	2
1	1	2	1					1	2			3	5	2	1	3	1	2	1	35	0	0	2	5	4	0	0	2																					2
1	1	2	1					1	1	0	1	1	1	2	1	3	1	1	1	28	0	0	1																										1
1	1	2	1					2	2			1	5	2	1	3	1	1	1	28	0	0	2																										2
1	1	2	1					2	2			1	5	2	2	3	1	1	1	35	0	0	2																										2
1	1	2	1					2	2			1	0	2	1	3	1	1	1	34	0	0	1																										2
1	1	2	1					2	2			1	4	2	1	3	1	1	1	28	asthma	0	1																										1
1	1	2	1					2	2			1	4	1	4	3	1	2	1	40	0	0	2	3	3	0	0	2																					2
1	1	2	1					1	2			1	9	2	3	3	2
1	1	2	1					2	2			2	4	2	5	3	1	1	1	28	0	0	2																										2
1	1	2	1					1	1	0	0	1	1	1	1	3	1	1	1	30	0	0	1																										2
1	1	2	1					2	1	0	3	6					1	3	1	42	0	0	2	0	72	0	1	2	0	73	0	0	2																2
1	1	2	1					2	1	0	3	1	1	2	2	3	1	1	1	30	0	0	2																										2
1	1	2	1					2	1	0	3	3	1	1	1	3	1	1	1	36	0	0	2																										2
1	1	2	1					1	2			1	1	1	1	3	1	1	1	31	0	0	1																										2
1	1	2	1					2	2			1	5	2	3	3	2
1	1	2	1					2	2			1	0	2	5	3	2
1	1	2	1					2	2			2	3	2	1	3	1	4	1	30	1	allergy	2	3	3	0	0	2	7	71	0	0	1	8	70	0	0	2											2
1	1	2	1					1	2			1	2	1	1	3	1	1	1	29	0	0	1																										2
1	1	2	1					2	2			1	1	1	1	3	1
1	1	2	1					1	1	0	1	4	6	2	3	3	1	3	1	34	0	0	1	5	5	0	0	2	3	3	0	1	2											4					1
1	1	2	1					1	2			1	1	1	1	3	1	3	1	33	0	0	2	3	3	0	0	2	0																				2
1	1	2	1					2	2			1	0	2	1	3	1	1	1	23	0	0	1																										2
1	1	2	1					2	2			1	4	1	3	3	1	1	1	32	0	0	1																										2
1	1
1	1	2	1					2	2			1	4	2	1	3	1	1	1	26	0	0	1																										1
1	1	2	1					2	2			3	1	1	1	3	1	1	1	42	0	0	2																										2
1	1	2	1					2	2			1	5	2	3	3	1	3	1	30	0	0	2	5	2	0	0	2																					1
1	1	2	1					2	1	asthma	3	3	1	2	1	3	1	1	1	47	0	0	2																										2
1	1	2				4		2	2			1	1	2	1	3	1
1	1	2	1					1	2			2	9	2	1	3	1	1	1	28	0	0	1																										2
1	1	2	1					2	2			1	1	2	2	3	1	1	1	34	0	0	1																										2
1	1
1	1	2				4		2	2			1	1	2	1	3	1	1	1	29	0	0	2																										2
1	1	2	1					2	2			6					1	1	1	34	0	0	1																										2
1	1	2	1					2	2			1	5	2	1	3	2
1	1	2	1					2	1	asthma	3	1	0	2	1	3	1	1	1	39	0	0	1																										2
1	1	2	1					2	2			1	9	2	3	3	1	1	1	27	0	0	2																										2
1	1	2	1					2	2			2	4	2	3	3	1	1	1	32	0	0	1																										2
1	1	2	1					2	2			1	0	2	1	3	1	1	1	29	0	0	2																										2
1	1
1	1	2	1					2	2			1	1	1	1	3	1	1	1	38	0	0	2																										2
1	1	2	1					2	2			6					1	1	1	33	asthma	0	1																										2
1	1	2	1					2	2			1	1	1	1	3	1	1	1	29	0	0	2																										2
1	1	2	1					2	2			1	1	1	1	3	1	1	1	31	0	0	2																										2
1	1	2	1					2	2			1	5	2	3	3	1	3	1	34	0	0	2	3	4	0	0	2	4	2	0	0	2																2
1	1	2	1					2	2			1	1	2	1	3	1	1	1	26	0	0	2																										2
1	1	2	1					2	2			1	5	2	2	3	1	1	1	29	0	0	2																										1
1	1	2	1					2	1		0	1	1	2	3	3	1	1	1	40	0	1	2																										1
1	1	2	1					2	1	0	3	1	5	2	3	3	1	1	1	28	0	0	2	0	0	0	0	2																					2
1	1	2	1					2	2			1	5	2	1	3	1	1	1	34	0	0	2																										2
1	1	2					5	2	2			1	5	2	2	3	1	2	1	29	1	1	1	5	1	0	0	2																					2
1	1	2				4		2	2			1	1	1	1	3	1	1	1	29	0	0	2																										2
1	1	2	1					1	2			1	1	1	1	3	1	1	1	40	1	high blood pressure	2																										2
1	2
1	1	2	1					2	1	0	3	3	1	2	1	3	2
1	1	2	1					2	2			1	1	1	1	3	1	1	1	29	0	0	2																										2
1	1	2	1					2	2			1	1	2	3	3	1	1	1	31	0	0	2																										2
1	1	2	1					1	2			3	3	2	1	3	1	1	1	35	0	0	1																										2
1	1	2	1					2	1	0	1	1	1	1	1	3	1	1	1	28	0	0	2																										2
1	1	2	1					2	2			1	5	2	3	3	2
1	1	2	1					2	2			2	5	2	3	3	1	1	1	26	0	0	2																										2
1	1	2	1					1	2			3	5	2	3	3	1	1	1	35	0	0	2																										2
1	1	2					5	2	2			1	5	2	5	3	1
1	1	2	1					2	1	0	3	2	1	2	3	2	1
1	1	2	1					2	2			3	1	2	1	3	1	1	1	43	0	0	1																										2
1	1	2	1					2	2			6					1	1	1	33	0	0	2																										2
1	1	2					5	2	2			1	5	2	3	3	1	1	1	27	0	0	2																										2
1	1	2	1					2	2			1	1	1	1	3	2
1	1
1	1	2	1					2	2			1	1	1	1	3	1	1	1	29	1	0	2																										2
1	1	2	1					2	2			1	1	1	3	3	1	1	1	38	0	0	2																										2
1	1	2	1					2	2			6					1	1	1	35	0	0	2																										2
1	1	2	1					2	2			6					1	1	1	34	0	0	2																										1
1	1	2	1			4		2	2			6					1	1	1	31	1	0	1																										2
1	1	2	1					2	2			1	9	2	1	3	1	1	1	32	0	0	2																										2
1	1	2	1					2	2			1	1	2	1	3	1	1	1	35	0	0	2																										2
1	1	2	1					2	2			1	4	1	3	3	1	1	1	34	0	0	2																										2
1	1	2	1					2	1	0	3	6					1	1	1	46	0	0	1																										2
1	1	2	1					2	2			1	5	2	1	3	1	1	1	33	0	0	2																										2
1	1	2	1					2	2			1	5	2	1	3	1	1	1	29	0	0	2																										2
1	1	2	1					2	2			1	5	2	3	3	1
1	1	2	1					2	2			1	1	2	0	3	1	1	1	33	0	0	2																										2
1	1	2	1					2	2			1	1	2	1	3	1	1	1	31	0	0	1																										2
1	1	2	1					1	2			1	0	2	3	3	2
1	1	2	1					1	2			3	2	1	1	3	1	1	1	31	0	0	1																										2
1	1	2		2	3	4		2	2			6					1	2	9	83	0	0	2	10	80	0	0	2																					2
1	1	2	1					2	1	0	3	1	4	2	3	3	1	2	1	30	1	0	2																										2
1	1	2	1					2	2			6					1	3	1	43	0	0	1	5	6	0	1	2
1	1	2	1					2	1	0	0	1	1	1	1	3	1	1	1	33	0	0	1																										2
1	1	2					5	1	2			1	1	2	1	3	1	2	1	33	0	0	1	3	2	0	0	2																					1
1	1	2	1					2	2			1	1	1	1	3	1	2	1	30	0	0	2																										2
1	1	2	1					2	2			1	2	1	1	3	1	1	1	27	0	0	2																										2
1	1	2	1					2	2			1	1	1	3	3	1	1	1	29	0	0	1																										2
1	1	2	1					2	2			1	5	2	1	3	1	1	1	32	0	0	2																										2
1	1	2	1					2	2			1	1	1	1	3	1	1	1	29	0	0	2																										2
1	1	2	1					2	2			3	1	1	5	3	2
1	1	2	1					2	2			1	5	2	1	3	1	1	1	25	0	0	1																										2
1	1	2	1					2	2			6					1	2	1	40	0	0	2	5	3	0	0	2																					2
1	1	2	1					2	2			4	9	2	1	3	1	3	1	42	0	0	2	5	3	0	0	2																					2
1	1	2	1					1	2			3	5	2	1	3	1	2	1	33	0	1	2	5	1	0	0	2																					2
1	1	2	1					2	1	0	3	2	5	2	1	3	1	2	1	31	0	0	2	5	3	0	0	2																					2
1	1	2	1					2	2			1	2	2	1	3	1	2	1	30	0	0	2																										2
1	1	2	1					2	2			1	1	2	3	3	1	1	1	29	0	0	2																										2
1	1	2	1					2	2			1	5	2	3	3	1	1	1	26	0	0	2																										2
1	1	2	1					2	2			1	0	2	1	3	1	1	1	33	0	0	2																										2
1	1	2	1					2	2			1	5	2	1	3	1	1	1	28	0	0	2																										2
1	1	2				4		2	2			1	4	1	3	3	1	1	1	36	0	0	2																										2
1	1	2	1					2	2			2	5	2	1	3	1	1	1	34	0	0	1																										1
1	1	2	1					1	2			1	0	2	1	3	1
1	1	2	1					2	1	0	3	1	5	2	1	3	1	2	1	37	0	1	2	3	2	0	0	2																					2
1	1	2				4		2	2			6					1
1	1	2				4		2	2			6					1	1	1	35	0	0	2																										2
1	1	2	1					2	2			1	1	2	1	3	1	2	1	38	0	0	2	5	3	0	0	2	0																				1
1	1	2				4		2	2			1	0	1	3	3	1	1	1	24	0	0	2																										2
1	1	2	1					1	1	asthma	3	1	9	2	3	3	2
1	1	2	1					2	2			1	0	2	1	3	1	1	1	31	0	0	2																										2
1	1	2		2				2	2			1	0	2	1	3	1	1	1	27	0	0	1																										2
1	1	2	1					2	2			6					1	1	1	38	0	0	2																										2
1	1	2	1					2	2			1	1	2	3	3	1	1	1	32	0	0	2																										2
1	1	2	1					2	2			6					1	1	1	27	0	0	2																										2
1	1	2	1					2	2			6					1	2	7	65	0	0	2	8	67	0	high blood pressure、腎臓病	2																					2
1	1	2	1					2	1	0	3	2	6	2	2	3	1	2	1	39	asthma	0	1	3	4	0	0	2																					2
1	1	2			3			2	2			6					2
1	1	2	1					1	2			1	1	1	1	3	1	1	1	37	0	0	1																										2
1	1	2	1					2	2			1	1	1	1	3	1	1	1	26	0	0	1																										2
1	1	2	1					2	2			1	1	2	1	3	1	1	1	31	0	0	2																										2
1	1
1	1	2	1					2	2			1	5	2	4	3	1	3	1	28	0	1	2	5	2	0	0	2																					2
1	1	2	1					2	2			1	0	2	2	3	2
1	1	2	1					2	2			1	0	1	0	3	1	1	1	31	0	0	2																										2
1	1	2	1					1	2			1	4	2	3	3	1	4	1	42	0	0	1	5	4	0	0	2	7	63	0	0	1	8	62	0	0	1											2
1	1	2	1					2	2			1	0	2	1	3	1	1	1	28	0	0	2																										2
1	1	2	1					2	2			1	5	2	1	3	1	1	1	29	0	0	2																										2
1	1	2	1					2	1	0	3	1	6	2	4	3	1	4	1	32	0	0	2	5	4	asthma	0	2	3	1	0	0	2																1
1	1	2	1					2	2			3	1	2	1	3
1	1	2	1					2	2			1	4	1	1	3	1	1	1	26	0	0	1
1	1	2	1					1	2			1	9	2	5	3	1	1	1	30	0	0	2																										2
1	1	2	1					2	2			1	0	2	3	3	1	1	1	32	0	0	2																										2
1	1	2	1					2	2			1	4	1	1	3	1	1	1	40	0	0	2																										2
1	1	2	1					2	2			1	1	2	1	3	1	1	1	32	0	0	2																										1
1	1	2	1					1	1	0	3	1	1	2	5	3	1	1	1	31	0	0	1																										2
1	1	2	1					2	2			1	0	2	1	3	1	1	1	42	0	0	2																										2
1	1	2					5	2	2			1	5	2	2	3	1	1	1	33	0	1	2																										1
1	1	2	1					2	1	0	1	3	5	2	1	3	1	1	1	31	0	0	2																										2
1	1	2	1					2	1	0	3	2	5	2	1	3	1	1	1	44	0	0	1																										2
1	1	2	1					2	2			1	1	2	1	3	1	1	1	30	asthma？	0	2																										2
1	1	2	1					1	1	0	3	1	0	2	1	3	1	1	1	33	0	0	2																										2
1	1	2	1					1	2			3	4	2	1	3	1	1	1	36	0	0	2																										1
1	1	2	1					2	2			6					1	3	1	28	0	0	1	7	65	0	0	1	8	61	0	0	2																2
1	1	2	1					2	2			1	1	1	1	2	1	1	1	48	0	1	1																										2
1	1	2	1					2	2			1	1	1	5	3	1	1	1	29	0	0	2																										2
1	1	2	1					2	2			1	0	2	1	3	1	1	1	31	0	high blood pressure	2																										2
1	1	2	1					2	2			3	1	1	1	3	1	1	1	30	0	0	2																										1
1	1	2	1					2	2			1	2	1	1	3	1
1	1	2	1					1	2			1	6	2	3	3	1	1	1	39	0	0	1																										2
1	1	2	1					2	2			1	4	2	1	3	1	1	1	25	0	0	2																										2
1	1	2	1					1	2			1	1	2	1	3	1	1	1	32	asthma	0	1																										2
[truncated: 57 more columns]

## Sheet: Hospital Nurse
agree	nurse	University hospital	sex	ordi	fever	thro	mala	coug	m_smoke	preg	Diseases being treated	respiratory disease	mental disorder	working status	job description	hos capacity	Career	home work	how to commit	role	Clinic /hospital	Department	day shift	time (st)	time(fin)	night shift	time(st nighit)	time (fin night)	live with family	number of family members living togther	fam_rela_1	fam_age_1	fam_bredis_1	fam_othdis_1	fam_smo_1	fam_rela_2	fam_age_2	fam_bredis_2	fam_othdis_2	fam_smo_2	fam_rela_3	fam_age_3	fam_bredis_3	fam_othdis_3	fam_smo_3	fam_rela_4	fam_age_4	fam_bredis_4	fam_othdis_4
1	1	1	2	1					2	2	1	0	2	1	2	1300	13	2	3	3	1	8	6	08:00 AM	15:45 PM	1			1	2	1	35	0	0	1	3	5	0	0	2
1	1	2	1	1					1	3	1	asthma	3	1	2	108	23	2	3	2	1	0	6	08:30 AM	05:00 PM	1			1	6	2	43	0	1	1	5	15	0	0	2	5	12	0	0	2	3	6	0	0
1	1	1	2	1					1	2	1			1	2	1207	30	1	3	2	1	8	6	08:00 AM	04:45 PM	1	03:45 PM	12:30 AM	1	1	4	16	0	0	2
1	1	1	2	1					2	2	2			1	2	0	10	2	2	3	1	2	6	08:00 AM	16:45 PM	1	15:45 PM	08:45 AM	1	4	1	40	0	0	2	3	9	0	0	2	5	3	0	0	2
1	1	1	2	1					2	2	2			1	2	0	10	2	5	3	1	2	4	08:00 AM	17:00 PM	2	15:30 PM	09:00 AM	2
1	1	1	2	1					2	2	2			1	2	1000	27	2	3	3	1	8	4	07:30 AM	17:00 PM	3	15:00 PM	09:00 PM	1	4	1	60	0	0	1	6	16	0	0	2	0	84	0	Jinnfuzenn	2	0	84	0	high blood pressure
1	1	1	2	1					2	2	1	0	3	1	2	1160	27	2	5	2	1	7	6	07:30 AM	06:30 PM	1	03:30 PM	10:00 AM	1	1	1	51	asthma	high blood pressure	1
1	1	1	2	1					2	2	2			1	2	1200	3	2	5	3	1	5	6	07:45 AM	04:45 PM	2	08:50 PM	09:30 AM	2
1	1	1	2	1					2	2	2			1	2	0	15	2	3	2	1	0	6	08:15 AM	05:15 PM	1			1	4	1	37	0	0	1	3	11	1	0	2	4	7	1	0	2
1	1	1	2	1					2	2	2			1	2	1200	7	2	5	3	1	2	4	08:00 AM	16:45 PM	2	15:45 PM	08:45 AM	2
1	1	1	2	1					1	2	1	0	3	1	2	1160	34	2	3	2	1	0	1			1			1	1	1	60	0	high blood pressure	2
1	1	1	2	1					2	2	2			1	2	900	3	2	4	3	1	2	6	08:00 AM	04:45 PM	2	03:45 PM	08:45 AM	2
1	1	1	2	1					2	2	2			1
1	1	1	2	1					2	2	1	0	3	1	2	1000	23	2	3	2	1	1	6	08:00 AM	16:45 PM	3	03:45 PM	08:45 AM	2
1	1	1	2	1					2	2	2			1	2	800	19	2	1	3	1	2	6	08:00 AM	16:45 PM	2	15:45 PM	08:45 AM	2
1	1	2	2	1					2	2	2			1	2	100	30	2	3	2	2	1	7	07:30 AM	06:00 PM	2	12:10 AM	09:30 AM	1	4	1	50	0	0	2	5	17	0	0	2	8	75	0	0	2	3	22	0	0
1	1	1	2	1					2	2	2			1	2	1160	13	2	5	3	1	0	6	08:30 AM	17:15 PM	1			2
1	1	1	2	1					2	2	2			1	2	0	3	2	5	3	1	2	3	08:00 AM	16:45 PM	2	15:45 PM	08:45 AM	2
1	1	1	2	1					2	2	2			1	2	1000	2	2	5	3	1	1	5	07:45 AM	16:45 PM	2	15:30 PM	08:45 AM	2
1	1	1	2	1					2	2	2			1	2	1000	20	2	3	2	1	0	6	08:30 AM	05:18 PM	1			1	1	8	70	0	0	2
1	1	1	1	1					1	3	2			1	2	1000	6	2	5	3	1	2	3	08:00 AM	16:45 PM	3	15:30 PM	09:00 AM	2
1	1	1	2	1					2	2	1	asthma	3	1	2	1000	13	2	3	3	1	2	6	08:00 AM	05:30 PM	1	03:30 PM	09:30 AM	1	2	1	35	0	0	1	3	5	0	0	2
1	1	1	2	1					2	2	2			1	2	1160	1	2	3	3	1	1	6	07:45 AM	17:00 PM	2	15:45 PM	08:45 AM	1	3	7	55	0	0	2	8	56	0	0	2	11	25	asthma	0	2
1	1	1	2	1					2	2	2			1	2	1160	35	2	3	2	1	0	6	08:00 AM	17:30 PM	1	15:45 PM	9:0 AM	1	2	1	55	0	0	2	6	19	0	0	2
1	1	1	2	1					2	2	2			1	2	1000	21	2	3	2	1	0	6	08:30 AM	17:15 PM	1	15:45 PM	08:45 AM	2
1	1	1	2	1					2	2	2			1	2	0	32	2	3	2	1	2	6	08:00 AM	16:45 PM	1	16:00 PM	12:00 AM	1	5	1	56	0	0	1	4	17	0	0	2	5	26	0	0	2	0	86	0	high blood pressure
1	1	1	2	1					2	2	2			1	2	1160	6	2	3	3	1	2	5	08:00 AM	21:30 PM	3	21:00 PM	09:30 AM	1	1	8	59	0	0	2
1	1	1	2	1					2	2	1	0	3	1	2	45	3	2	5	3	1	8	3	08:00 AM	16:45 PM	3	15:45 PM	09:00 AM	2
1	1	1	2	1					2	2	2			1	2	1200	3	2	5	3	1	2	6	08:50 AM	17:00 PM	3	15:30 PM	09:00 AM	2
1	1	1	2	1					2	2	2			1	2	1225	1	2	5	3	1	2	6	07:45 AM	16:45 PM	2	15:45 PM	08:30 AM	2
1	1	1	2	1					2	2	2			1	2	0	16	2	3	3	1	2	3	08:00 AM	17:30 PM	3	15:45 PM	09:15 AM	1	3	1	37	0	0	1	3	12	0	0	2	4	5	0	0	2
1	1	1	2	1					1	2	2			1	2	1000	16	2	3	3	1	0	6	08:00 AM	17:00 PM	3	21:00 PM	09:30 AM	1	2	5	11	0	0	2	8	65	0	0	1
1	1	1	2	1					2	2	2			1	2	72	1	2	4	3	1	8	4	07:30 AM	17:00 PM	2	15:15 PM	09:00 AM	2
1	1	1	2	1					2	2	2			1	2	1000	2	2	4	3	1	2	6	08:00 AM	16:45 PM	3	15:45 PM	09:00 AM	1	3	7	60	0	high blood pressure	1	8	51	0	0	2
1	1	1	2	1					2	2	2			1	2	1160	4	2	4	3	1	2	6	08:00 AM	16:45 PM	2	15:45 PM	08:45 AM	2
1	1	1	2	1					2	2	2			1	2	1160	6	2	4	3	1	2	4	8:0 AM	04:45 PM	2	9:0 PM	09:30 AM	2
1	1	1	2	1					2	2	1	0	3	1	2	1160	0	2	2	3	1	2	6	07:45 AM	17:00 PM	2	15:30 PM	09:00 AM	1	3	7	58	0	0	1	8	59	0	0	2	13	16	0	0	2
1	1	1	2	1					2	2	2			1	2	0	4	2	4	3	1	8	5	08:00 AM	17:00 PM	2	15:30 PM	09:00 AM	2
1	1	1	2	1					2	2	2			1	2	0	1	2	5	3	1	2	6	08:00 AM	04:45 PM	1	03:45 PM	08:45 AM	2
1	1	1	2	1					2	2	2			1	2	0	16	2	5	2	1	2	4	08:00 AM	06:00 PM	3	03:45 PM	09:30 AM	1	1	1	37	0	0	2
1	1	1	1	1					1	3	2			1	2	0	4	2	4	3	1	2	6	08:00 AM	17:00 PM	2	15:40 PM	09:00 AM	2
1	1	1	2	1					1	2	2			1	2	1160	23	2	4	2	1	2	6	08:00 AM	18:00 PM	1	15:45 PM	09:30 AM	1	3	1	45	0	high blood pressure	2	5	20	0	0	2	3	18	0	0	2
1	1	1	2					5	2	2	2			1	2	1000	2	2	4	3	1	2	3	08:00 AM	16:45 PM	5	15:45 PM	08:45 AM	2
1	1	1	2	1					2	2	2			1	2	1160	5	2	5	3	1	1	5	07:30 AM	18:00 PM	2	15:30 PM	09:30 AM	2
1	1	1	2	1					2	2	2			1	2	1160	4	2	4	3	1	2	6	08:00 AM	16:45 PM	2	15:45 PM	08:45 AM	2
1	1	1	2	1					2	2	2			1	2	1160	4	2	4	3	1	2	6	08:00 AM	16:45 PM	2	15:45 PM	08:45 AM	2
1	1	1	2	1					2	2	2			1
1	1	1	2	1					2	2	2			1	2	500	1	2	5	3	1	2	4	07:40 AM	05:00 PM	2	03:20 PM	10:00 AM	2
1	1	1	2	1					2	2	1	0	3	1	2	1200	4	2	5	3	1	13	4	08:00 AM	17:00 PM	2	15:00 PM	09:30 AM	2
1	1	1	2	1					2	2	2			1	2	1000	1	2	5	3	1	2	6	08:00 AM	16:45 PM	1	15:45 PM	08:30 AM	2
1	1	1	2	1					2	2	2			1	2	1225	8	2	5	3	1	1	4	07:50 AM	18:30 PM	3	15:40 PM	09:30 AM	2
1	1	1	2	1					2	2	2			1	2	1100	2	2	4	3	1	1	4	08:00 AM	16:45 PM	2	16:00 PM	08:45 AM	2
1	1	2	2	1					2	2	2			1	2	100	35	2	3	3	2	1	6	07:40 AM	06:00 PM	2	03:40 PM	01:30 AM	1	6	1	60	0	high blood pressure	2	3	31	0	0	2	0	28	0	0	2	9	85	copd	0
1	1	1	2	1					2	2	2			1	2	50	1	2	2	3	1	2	4	07:45 AM	17:00 PM	2	15:00 PM	09:00 PM	1	4	7	50	0	0	2	8	48	0	0	2	13	21	0	0	2
1	1	1	2	1					2	2	2			1	2	1000	3	2	5	3	1	2	4	08:00 AM	16:45 PM	2	15:45 PM	08:45 AM	2
1	1	1	2	1					2	2	2			1	2	2000	2	2	5	3	1	2	4	07:45 AM	17:30 PM	2	15:45 PM	08:45 AM	2
1	1	1	1	1					2	3	2			1	2	0	2	2	4	3	1	2	4	8:0 AM	16:45 PM	2	15:45 PM	08:45 AM	2
1	1	1	2	1					2	2	2			1	2	1160	3	2	4	3	1	8	4	08:00 AM	16:45 PM	2	15:45 PM	08:45 PM	2
1	1	1	2	1					2	2	2			1	2	0	10	2	3	3	1	2	4	07:00 AM	17:30 PM	2	14:45 PM	09:15 AM	2
1	1	1	2	1					2	2	2			1	2	0	6	2	2	3	1	11	4	07:45 AM	17:45 PM	2	15:45 PM	08:45 AM	1	2	8	55	asthma	0	1	14	25	0	0	2
1	1	1	2	1					2	2	2			1	2	50	13	2	3	3	1	2	4	08:00 AM	16:45 PM	2	15:45 PM	08:45 AM	1	1	1	27	0	0	2
1	1	2	2	1					2	2	2			1
1	1	1	2	1					2	2	2			1	2	1200	2	2	5	3	1	2	4	08:00 AM	16:45 PM	2	15:45 PM	08:45 PM	2
1	1	1	2	1					1	2	2			1	2	0	8	2	3	3	1	2	5	08:00 AM	16:45 PM	2	15:45 PM	08:45 AM	1	1	1	38	0	0	1
1	1	1
1	1	1	2	1					2	1	2			1
1	1	1	2	1					2	2	2			1	2	1160	3	2	5	3	1	2	4	08:00 AM	04:45 PM	2	03:45 PM	08:45 AM	2
1	1	1	2	1					1	2	2			1	2	1000	21	2	4	2	1	2	4	08:00 AM	16:45 PM	3	15:45 PM	08:45 AM	2
1	1	1	2	1					2	2	2			1	2	50	13	2	3	3	1	2	4	08:00 AM	16:45 PM	2	15:45 PM	08:45 AM	1	3	7	68	0	high blood pressure	1	8	62	0	cancer	2	10	88	0	high blood pressure	2
1	1	1	2	1					2	2	2			1	2	1160	23	2	4	3	1	2	4	07:45 AM	17:15 PM	3	15:30 PM	09:00 AM	2
1	1	1	2	1					2	2	2			1	2	1160	6	2	5	3	1	1	4	08:00 AM	16:45 PM	3	15:45 PM	08:45 AM	2
1	1	1	2	1					1	2	2			1	2	50	5	2	5	3	1	2	4	08:00 AM	17:00 PM	3	15:45 PM	09:00 AM	2
1	1	1	2	1					2	2	2			1	2	1160	1	2	1	3	1	10	6	08:00 AM	18:00 PM	2	15:15 PM	09:00 AM	1
1	1	1	2	1					2	2	2			1	2	1160	30	2	5	2	1	1	6	08:30 AM	17:15 PM	1			2
1	1	1	2	1					2	2	2			1	2	1160	7	2	4	3	1	1	3	08:00 AM	17:30 PM	3	15:45 PM	09:00 AM	2
1	1	1	1	1					2	3	2			1	2	500	6	2	0	3	1	2	4	07:20 AM	18:00 PM	3	15:05 PM	09:15 AM	2
1	1	1	2	1					2	2	2			1	2	700	6	2	2	3	1	2	6	08:00 AM	16:45 PM	2	15:45 PM	08:45 AM	1	2	7	54	1	0	1	8	54	0	0	1
1	1	1	2	1					2	2	2			1	2	0	23	2	4	3	1	3	6	08:30 AM	17:15 PM	1			1	4	1	45	0	0	2	5	12	0	0	2	3	8	0	0	2
1	1	1	2	1					2	2	1	asthma	3	1	2	1160	35	2	3	3	1	3	6	08:30 AM	17:15 PM	1			2
1	1	1	2	1					2	2	2			1	2	1000	10	2	3	3	1	0	6	08:30 AM	15:45 PM	1			1	3	1	35	0	0	1	3	3	0	0	2	4	1	0	0	2
1	1	1	2	1					2	2	2			1	2	1200	30	2	4	3	1	2	6	08:20 AM	18:00 PM	1			2
1	1	1	2	1					2	1	2			1	2	0	9	2	1	3	1	2	7	08:00 AM	16:45 PM	2	15:45 PM	08:45 AM	1	1	1	29	0	0	2
1	1	1	2	1					2	2	2			1	2	0	16	2	3	3	1	2	6	08:00 AM	05:00 PM	1			1	2	1	45	0	0	2	5	4	0	0	2
1	1	1	2	1					2	2	1	0	3	1	2	100	38	2	3	3	1	6	4	08:00 AM	17:30 PM	4	15:45 PM	09:00 AM	2
1	1	1	2	1					2	2	2			1	2	1160	17	2	1	3	1	1	6	09:00 AM	15:45 PM	1			1	3	1	37	0	0	1	5	3	0	0	2
1	1	1	2	1					2	2	2			1	2	1200	19	2	3	3	1	2	6	08:00 AM	16:30 PM	1			1	3	1	45	0	0	1	5	6	0	0	2	6	4	0	0	2
1	1	2	2	1					2	2	2			1	2	100	20	2	3	3	2	1	6	07:50 AM	17:30 PM	2	07:50 AM	09:00 AM	2
1	1	1	2	1					2	2	2			1	2	1500	5	2	1	3	1	0	3	07:45 AM	21:45 PM	3	20:45 PM	09:15 AM	2
1	1	1	2	1					2	2	2			1	2	1160	4	2	4	3	1	8	4	08:00 AM	17:00 PM	2	16:00 PM	09:00 AM	1	1	1	31	0	0	2
1	1	2	2	1					1	2	2			1	2	110	40	2	3	3	2	1	6	07:50 AM	18:00 PM	3	13:50 PM	02:00 AM	1	4	0	89	0	high blood pressure	2	5	36	0	0	1	0	11	0	0	2	0	8	0	0
1	1	1	2	1					2	2	2			1	2		5	2	4	3	1	0	3	08:00 AM	17:00 PM	3	21:00 PM	09:30 AM	2
1	1	1	2	1					2	2	2			1	2	1160	17	2	4	3	1	8	4	08:00 AM	16:45 PM	2	15:45 PM	08:45 AM	1	2	1	39	0	0	1	3	9	0	0	2
1	1	1	2	1					2	2	2			1
1	1	1	2	1					2	2	1	0	3	1	2	0	1	2	3	3	1	16	4	07:40 AM	19:00 PM	2	15:30 PM	09:30 AM	1	1	14	22	0	1	2
1	1	1	2	1					2	2	2			1	2	0	10	2	3	3	1	1	6	08:00 AM	18:00 PM	2	15:30 PM	09:30 AM	1	2	1	35	0	0	1	3	4	asthma	0	2
1	1	1	2	1					2	2	2			3	2	1200	35	2	1	3	1	2	6	08:30 AM	15:30 PM	1			1	1	1	60	0	high blood pressure	2
1	1	1	2	1					2	2	2			1	0	0	7	2	2	3	1	2	6			1			1	3	7	78	0		2	8	72	0		2	5	25	0		2
1	1	1	2	1					2	2	2			3	2	1300	30	2	4	3	1	3	6	09:00 AM	04:00 PM	1			1	2	1	60	1	0	2	3	18	0	0	2
1	1	1	2	1					1	2	2			1	2	0	5	2	5	3	1	2	4	08:00 AM	16:45 PM	2	15:45 PM	08:45 AM	2
1	1	1	2	1					1	2	2			1	2	1100	24	2	3	2	1	2	4	08:00 AM	16:45 PM	2	15:45 PM	08:45 AM	1	1	1	47	0	0	1
1	1	1	2	1					2	2	2			1	2	1100	24	2	3	2	1	2	4	08:00 AM	16:45 PM	2	15:45 PM	08:45 AM	1
1	1	1	2	1					1	2	2			1	2	1000	30	2	3	3	1	1	6	08:30 AM	17:15 PM	1			2
1	1	1	2	1					2	2	2			1	2	1225	4	2	4	3	1	8	3	07:45 AM	18:00 PM	3	15:30 PM	09:30 AM	2
1	1	1	2	1					2	2	1	0	3	1	2	1	25	2	1	2	1	6	6	08:30 AM	17:15 PM	1			2
1	1	1	2	1					2	2	2			1
1	1	1	2	1					1	2	2			1	2	0	19	2	3	3	1	6	6	08:35 AM	16:45 PM	1			1	4	1	39	0	0	1	5	8	0	0	2	6	4	0	0	2	0	2	0	0
1	1	1	2	1					2	2	2			1	2	1100	15	2	3	3	1	8	6	08:30 AM	05:15 PM	1			1	2	5	9	0	0	2	6	6	0	0	2
1	1	1	2	1					2	2	2			1	2	1160	12	2	3	3	1	1	6	08:00 AM	16:15 PM	2	15:45 PM	08:45 AM	1	3	1	39	0	0	2	3	5	0	0	2	4	2	0	0	2
1	1	1	2	1					2	2	2			1	2	0	23	2	3	3	1	2	4	07:40 AM	18:00 PM	2	15:45 PM	09:00 AM	1	3	1	44	0	0	2	3	14	0	0	2	5	18	0	0	2
1	1	1	2	1					2	2	2			1	2	1160	20	2	5	3	1	2	6	08:00 AM	05:30 PM	3	15:00 PM	09:00 AM	1
1	1	1	2	1					2	2	2			1	2	1160	25	2	3	2	1	13	6	08:00 AM	18:30 PM	1			1	3	1	52	0	0	1	5	15	0	0	2	3	13	0	0	2
1	1	1	2					5	2	2	2			1	2	0	8	2	3	3	1	2	6	08:00 AM	16:30 PM	1	15:45 PM	08:45 AM	1	3	1	35	0	0	2	3	6	0	0	2	5	3	0	0	2
1	1	1	2	1					2	2	1	0	3	1	2	1200	6	2	4	3	1	8	4	07:45 AM	16:45 PM	3	15:30 PM	08:45 AM	2
1	1	2	2	1					2	2	2			1	2	199	32	2	5	2	0	1	7	08:30 AM	17:00 PM	1			1	4	1	54	0	0	2	4	23	0	0	2	7	79	0	high blood pressure	1	8	79	0	high blood pressure
1	1	2	2	1					1	2	1	0	3	3	2	300	30	2	3	3	1	2	4	8:0 PM	4:0 PM	1			1	1	1	56	0	0	1
1	1	1	2	1					2	2	1	asthma	3	1	2	1160	36	2	1	2	1	0	6	08:30 AM	17:15 PM	1	15:45 PM	08:45 AM	2
1	1	1	2	1					2	2	2			1	2	1200	25	2	3	3	1	8	6	08:00 AM	16:45 PM	3	15:45 PM	08:45 AM	1	3	7	75	1	0	1	8	70	0	0	2	0	0	0	0	2
1	1	1	2	1					2	2	2			1	2	0	1	2	5	3	1	2	6	07:50 AM	05:00 PM	1	15:30 PM	09:00 AM	2
1	1	1	2	1					2	2	1	0	2	1	2	0	2	2	1	3	1	2	5	07:50 AM	05:00 PM	2	15:30 PM	09:00 AM	1	2	8	54	0	0	2	10	77	0	high blood pressure	2
1	1	1	2	1					2	2	2			1	2	1160	1	2	1	3	1	2	6	08:00 AM	16:45 PM	2	03:30 PM	09:30 AM	1	4	7	59	0	0	2	8	55	0	0	2	10	80	0	1	2	12	24	0	0
1	1	1	2	1					2	2	2			3	2	0	27	2	2	3	1	17	6	08:30 AM	03:30 PM	1			1	4	1	55	0	0	1	3	21	0	0	2	4	16	0	0	2	0	79	0	Diabetes
1	1	1	2	1					2	2	2			3	2	0	25	2	2	3	1	17	6	08:30 AM	03:30 PM	1			1
1	1	1	2	1					2	2	1	0	3	1	2	0	30	2	2	3	1	5	6	08:30 AM	17:15 PM	1			2
1	1	1	2	1					2	2	2			1	2	0	35	2	3	3	1	5	6	07:30 AM	18:00 PM	1	12:00 AM	12:00 AM	1	1	3	18	0	0	2
1	1	1	2	1					2	2	2			3
1	1	1	1	1					1	3	2			1	2	0	15	2	3	3	1	2	6	08:00 AM	16:45 PM	3	15:45 PM	08:45 AM	1	3	2	30	0	0	2	3	2	0	0	2	4	0	0	0	2
1	1	1	2	1					2	2	2			1	2	1200	3	2	4	3	1	8	4	07:40 AM	17:00 PM	2	15:30 PM	09:00 AM	2
1	1	1	2	1					2	2	1	0	2	1	2	0	21	2	3	3	1	16	4	07:40 AM	19:00 PM	3	15:45 PM	08:45 AM	1	3	1	46	0	0	2	3	13	0	0	2	4	9	0	1	2
1	1	1	2	1					2	2	2			1	2	1160	1	2	5	3	1	8	6	08:00 AM	16:45 PM	2	15:45 PM	08:45 AM	2
1	1	1	2	1					2	2	2			1	2	1200	25	2	3	3	1	8	4	08:00 AM	04:45 PM	2	04:45 PM	08:45 AM	2
1	1	1	2	1					2	2	2			1	2	50	3	2	3	3	1	1	4	08:00 AM	16:45 PM	2	15:30 PM	08:45 AM	2
2	1	1
1	1	1	2	1					1	2	2			1	2	400	3	2	3	3	1	1	5	08:00 AM	16:45 PM	2	15:30 PM	08:45 AM	2
1	1	1	2	1					2	2	2			1	2	1200	24	2	5	2	1	2	4	08:00 AM	04:45 PM	3	03:45 PM	08:45 AM	2
1	1	1	2	1					2	2	2			1	2	1200	24	2	5	3	1	1	5	08:45 AM	17:00 PM	2	15:45 PM	08:45 AM	2
1	1	1	2	1					2	2	1	0	3	1	2	1200	17	2	1	3	1	1	4	08:00 AM	04:15 PM	2	03:45 PM	08:45 AM	1	2	1	38	0	0	2	3	3	0	0	2
1	1	1	2	1					2	2	1	0	3	1	2	1160	19	2	1	3	1	10	6	08:30 AM	04:45 PM	1	03:15 PM	09:30 AM	1	2	1	45	0	0	2	3	4	0	0	2
1	1	1	2	1					2	2	1	0	3	1	2	1200	20	2	2	2	1	1	4	07:20 AM	05:30 PM	3	03:30 PM	09:00 AM	2
1	1	2	2	1					2	2	2			1	2	90	5	2	3	3	1	1	4	08:00 AM	17:00 PM	3	16:00 PM	01:00 AM	1	3	8	47	0	high blood pressure	1	10	86	0	high blood pressure、過活動性膀胱	1	13	21	0	0	1
1	1	1	1	1					1	3	2			1	2	1200	8	2	3	3	1	2	4	07:30 AM	18:30 PM	3	03:20 PM	09:30 AM	1	3	2	31	0	0	2	3	2	0	0	2	5	0	0	0	2
1	1	1	2	1					2	1	2			1	2	49	9	2	5	3	1	8	5	08:00 AM	15:45 PM	2	15:45 PM	08:45 AM	1	3	1	32	0	0	2	3	4	0	0	2	5	2	0	0	2
1	1	1	2	1					2	2	1	0	3	1	2	0	5	2	3	3	1	3	6	08:30 AM	05:15 PM	1	12:00 AM	12:00 AM	1	2	1	32	0	0	1	5	1	0	0	2
1	1	1	2	1					2	2	2			1	2	0	16	2	3	3	1	8	4	08:00 AM	17:15 PM		15:30 PM	09:00 AM	1	4	1	40	0	0	1	5	11	0	0	2	6	4	0	1	2
1	1	2	2	1					2	2	2			1	2	100	30	2	3	2	0	1	6	07:30 AM	07:00 PM	1			1	1	1	58	0	0	1
1	1	1	2	1					2	2	1	0	3	1	2	1000	22	2	3	3	1	2	4	07:10 AM	6:0 PM	3	02:45 PM	10:0 AM	1	1	0	65	0	high blood pressure	1
1	1	1	2	1					2	2	2			1	2	1	13	2	5	3	1	8	6	09:00 AM	16:45 PM	1			1	2	1	36	0	0	1	3	2	asthma	0	2
1	1	1	2	1					2	2	1	0	3	1	2	1100	20	2	5	3	1	8	6	08:30 AM	17:15 PM	1			1	4	5	12	0	allergy	2	6	12	0	0	2	0	9	0	allergy	2	8	72	0	Behcet
1	1	1	2	1					2	2	2			1	2	0	22	2	3	3	1	3	6	08:30 AM	05:15 PM	1			1	3	1	44	0	0	1	3	10	0	0	2	4	7	0	0	2
1	1	2	1	1					2	3	1	0	3	1	0	99	12	2	3	3	1	5	6	08:30 AM	05:00 PM	1			1	2	2	38	0	0	2	5	2	0	0	2
1	1	1	2	1					2	2	2			1	2	1700	25	2	0	3	1	2	6	08:00 AM	16:45 PM	2	15:45 PM	08:45 AM	1	1	8	82	0	0	2
1	1	1	2	1					1	2	2			1	2	800	20	2	3	3	1	0	6	08:30 AM	17:15 PM	1			2
1	1	1	2	1					2	2	2			1	2	0	20	2	3	3	1	9	6	08:30 AM	05:15 PM	1			1	3	1	46	0	0	2	3	13	0	0	2		9	0	0	2
1	1	1	2	1					2	2	2			1	2	1160	28	2	3	2	1	1	6	08:00 AM	16:45 PM	1			1	3	1	52	0	0	1	3	17	0	0	2	4	13	0	0	2
1	1	1	2	1					2	2	2			1	2	0	11	2	5	3	1	17	6	08:30 AM	17:30 PM	1			1
1	1	1	2	1					2	2	2			1	2	1200	16	2	3	3	1	0	6	08:30 AM	05:15 PM	1			1	3	1	38	0	0	2	3	8	asthma	0	2	5	4	0	0	2
1	1	1	2	1					2	2	2			1	2	0	32	2	3	2	1	0	6	08:30 AM	05:15 PM	1	03:45 PM	08:45 AM	1	3	1	58	0	0	1	5	22	0	0	2	6	20	0	0	2
1	1	1	2	1					2	2	2			1	2	1160	33	2	3	2	1	0	6	08:30 AM	05:15 PM	1	03:45 PM	08:30 PM	1	3	1	55	0	0	2	3	24	0	0	2
1	1	1	2	1					2	2	2			1	2	0	28	2	2	3	1	16	4	08:00 AM	16:45 PM	2	16:45 PM	08:45 AM	1	4	1	49	0	0	2	5	24	0	0	2	6	21	0	0	2	3	12	0	0
1	1	1	2	1					2	2	2			1	2	1200床	19	2	3	2	1	0	6	8:0 AM	06:30 PM	1			1	4	1	42	0	0	1	3	13	0	0	2	5	8	0	0	2
1	1	1	2	1					2	2	1	0	3	1	2	1000	4	2	5	3	1	2	6	08:30 AM	17:15 PM	1			2
1	1	1	2	1					2	2	2			1	2	1100	10	2	5	3	1	2	6	08:30 AM	05:15 PM	1			2
1	1	1	2	1					2	2	2			1
1	1	1	2	1					2	2	1	asthma	3	1	2	100	30	2	3	2	1	0	6			6			1	3	1	55	0	0	2	5	22	0	0	2	6	18	0	0	2
1	1	1	2	1					2	2	1	0	3	1
2	1	1
1	1	1	2	1					2	2	2			1
1	1	1	2	1					2	2	2			1
1	1	1	2	1					2	2	2			1	2	0	25	2	3	2	1	1	6			6			1	1	5	5	0	0	2
1	1	1	2	1					2	2	1	0	3	1	2	0	24	2	3	2	1	2	6			6			1	4	1	48	0	0	2	3	15	0	0	2	5	13	0	0	2	6	11	0	0
1	1	1	1	1					1	3	2			1	2	0	21	2	4	2	1	0	6			6			1	4	2	45	0	0	2	3	16	0	0	2	4	13	0	0	2
1	1	1	2	1					2	2	1	0	3	1	2	0	35	2	5	2	1	0	6			6			2
1	1	1	2	1					2	2	2			1	2	1160	22	2	3	2	1	18	6	08:00 AM	06:00 PM	1			1	3	1	44	0	0	2	3	16	0	0	2	4	5	0	0	2
1	1	1	2	1					1	2	2			1	2	0	24	2	3	2	1	0	6	08:30 AM	05:15 PM	1			1	2	1	47	0	0	1	3	12	asthma	0	2
1	1	1	2	1					2	2	2			1	2	1036	26	2	3	2	1	1	6	08:00 AM	16:45 PM	1	15:45 PM	08:45 AM	2
1	1	2	2	1					2	2	2			1
[truncated: 69 more columns]
